# Supplementary material for: Comprehensive Integration of Single-Cell Transcriptional Profiling Reveals the Heterogeneities of Non-cardiomyocytes in Healthy and Ischemic Hearts
Source: Front Cardiovasc Med. 2020 Dec 7;7:615161. doi: 10.3389/fcvm.2020.615161 (PMC7750309; doi:10.3389/fcvm.2020.615161)
Supplement: Supplementary file 2 [file Table_1.XLS]

## Sheet: Supplemental Table III. Integra
Source	Ligand	Receptor	Target	Weight
S:Fibro_1	Tnfsf12	Tnfrsf12a	T:Fibro_1	1.13723
S:Fibro_1	Timp1	Cd63	T:Fibro_1	1.62446
S:Fibro_1	Thbs2	Cd47	T:Fibro_1	2.23704
S:Fibro_1	Tgfb2	Tgfbr2	T:Fibro_1	1.84431
S:Fibro_1	Tgfb3	Tgfbr2	T:Fibro_1	1.40777
S:Fibro_1	Tgfb2	Tgfbr1	T:Fibro_1	1.47096
S:Fibro_1	Tgfb3	Tgfbr1	T:Fibro_1	1.04541
S:Fibro_1	Tgfb3	Acvrl1	T:Fibro_1	1.36922
S:Fibro_1	Tgfb2	Tgfbr3	T:Fibro_1	2.25165
S:Fibro_1	Tgfb3	Tgfbr3	T:Fibro_1	1.4991
S:Fibro_1	Tfpi	F3	T:Fibro_1	1.92252
S:Fibro_1	Sfrp1	Fzd2	T:Fibro_1	2.18081
S:Fibro_1	Rarres2	Cmklr1	T:Fibro_1	2.67251
S:Fibro_1	Psen1	Notch2	T:Fibro_1	1.00533
S:Fibro_1	Penk	Ogfr	T:Fibro_1	1.35293
S:Fibro_1	Ngf	Maged1	T:Fibro_1	2.37426
S:Fibro_1	Ngf	Kidins220	T:Fibro_1	1.77119
S:Fibro_1	Myoc	Fzd1	T:Fibro_1	1.35636
S:Fibro_1	Lama2	Rpsa	T:Fibro_1	1.67324
S:Fibro_1	Lamb2	Rpsa	T:Fibro_1	1.34055
S:Fibro_1	Hspg2	Ptprs	T:Fibro_1	1.87403
S:Fibro_1	Gnas	Ptgir	T:Fibro_1	1.5735
S:Fibro_1	Ntn1	Unc5b	T:Fibro_1	1.55663
S:Fibro_1	Igf1	Igf1r	T:Fibro_1	2.04725
S:Fibro_1	Gnas	Adcy7	T:Fibro_1	1.22697
S:Fibro_1	Fgf2	Sdc2	T:Fibro_1	2.64779
S:Fibro_1	Hras	Sdc2	T:Fibro_1	1.93467
S:Fibro_1	Mmp2	Sdc2	T:Fibro_1	3.81103
S:Fibro_1	Tgfb1	Sdc2	T:Fibro_1	1.53747
S:Fibro_1	Pgf	Nrp1	T:Fibro_1	1.14035
S:Fibro_1	Fgf2	Fgfr1	T:Fibro_1	2.05655
S:Fibro_1	Fgf2	Gpc4	T:Fibro_1	1.32355
S:Fibro_1	Fgf2	Sdc4	T:Fibro_1	1.12622
S:Fibro_1	Mdk	Sdc4	T:Fibro_1	1.02677
S:Fibro_1	Igfbp4	Lrp6	T:Fibro_1	2.49139
S:Fibro_1	Col1a1	Itgav	T:Fibro_1	2.06926
S:Fibro_1	Col1a2	Itgav	T:Fibro_1	2.1773
S:Fibro_1	Col4a1	Itgav	T:Fibro_1	1.89509
S:Fibro_1	Col4a3	Itgav	T:Fibro_1	1.21633
S:Fibro_1	Col4a4	Itgav	T:Fibro_1	1.69105
S:Fibro_1	Col4a5	Itgav	T:Fibro_1	1.27384
S:Fibro_1	Cyr61	Itgav	T:Fibro_1	1.47103
S:Fibro_1	Fbn1	Itgav	T:Fibro_1	1.67539
S:Fibro_1	Lama4	Itgav	T:Fibro_1	1.99706
S:Fibro_1	Lamb1	Itgav	T:Fibro_1	2.50167
S:Fibro_1	Lamc1	Itgav	T:Fibro_1	2.46728
S:Fibro_1	Nid1	Itgav	T:Fibro_1	1.95578
S:Fibro_1	Serpine1	Itgav	T:Fibro_1	1.1581
S:Fibro_1	Col1a1	Itga11	T:Fibro_1	2.23067
S:Fibro_1	Col1a2	Itga11	T:Fibro_1	2.32871
S:Fibro_1	Col1a1	Ddr2	T:Fibro_1	2.27115
S:Fibro_1	Col3a1	Ddr2	T:Fibro_1	2.34779
S:Fibro_1	Col1a1	Itga5	T:Fibro_1	1.98335
S:Fibro_1	Cyr61	Itga5	T:Fibro_1	1.27113
S:Fibro_1	Fbn1	Itga5	T:Fibro_1	1.24549
S:Fibro_1	C3	Cd81	T:Fibro_1	2.69258
S:Fibro_1	C3	Cr1l	T:Fibro_1	2.39347
S:Fibro_1	Bmp4	Bmpr2	T:Fibro_1	2.07652
S:Fibro_1	Rgma	Bmpr2	T:Fibro_1	1.41072
S:Fibro_1	Rgmb	Bmpr2	T:Fibro_1	1.37525
S:Fibro_1	Bmp4	Bmpr1a	T:Fibro_1	2.35786
S:Fibro_1	App	Ncstn	T:Fibro_1	1.07595
S:Fibro_1	Psen1	Ncstn	T:Fibro_1	1.21424
S:Fibro_1	Lpl	Vldlr	T:Fibro_1	2.55114
S:Fibro_1	Lrpap1	Vldlr	T:Fibro_1	1.56413
S:Fibro_1	Apoe	Lrp1	T:Fibro_1	1.78291
S:Fibro_1	App	Lrp1	T:Fibro_1	1.84113
S:Fibro_1	C3	Lrp1	T:Fibro_1	2.8569
S:Fibro_1	Calr	Lrp1	T:Fibro_1	1.93874
S:Fibro_1	Ctgf	Lrp1	T:Fibro_1	1.93988
S:Fibro_1	Lpl	Lrp1	T:Fibro_1	3.70441
S:Fibro_1	Lrpap1	Lrp1	T:Fibro_1	2.1614
S:Fibro_1	Plat	Lrp1	T:Fibro_1	2.09358
S:Fibro_1	Serpine1	Lrp1	T:Fibro_1	2.44025
S:Fibro_1	Serpine2	Lrp1	T:Fibro_1	2.47717
S:Fibro_1	Tfpi	Lrp1	T:Fibro_1	1.51085
S:Fibro_1	Lrpap1	Ldlr	T:Fibro_1	1.09511
S:Fibro_1	Dcn	Egfr	T:Fibro_1	3.77505
S:Fibro_1	Hsp90aa1	Egfr	T:Fibro_1	1.61581
S:Fibro_1	Angptl1	Tek	T:Fibro_1	1.68477
S:Fibro_1	Adm	Ramp2	T:Fibro_1	2.08689
S:Fibro_1	Adm	Calcrl	T:Fibro_1	2.12209
S:Fibro_1	Cyr61	Itgb5	T:Fibro_1	2.23452
S:Fibro_1	Ltbp1	Itgb5	T:Fibro_1	1.52498
S:Fibro_1	Ltbp3	Itgb5	T:Fibro_1	1.424
S:Fibro_1	Serpine1	Itgb5	T:Fibro_1	1.92559
S:Fibro_1	Col1a1	Itgb1	T:Fibro_1	1.9344
S:Fibro_1	Col1a2	Itgb1	T:Fibro_1	2.04444
S:Fibro_1	Col3a1	Itgb1	T:Fibro_1	2.02704
S:Fibro_1	Col4a1	Itgb1	T:Fibro_1	1.78624
S:Fibro_1	Col4a3	Itgb1	T:Fibro_1	1.04547
S:Fibro_1	Col4a4	Itgb1	T:Fibro_1	1.45519
S:Fibro_1	Col4a5	Itgb1	T:Fibro_1	1.12798
S:Fibro_1	Col5a1	Itgb1	T:Fibro_1	1.69481
S:Fibro_1	Col5a2	Itgb1	T:Fibro_1	1.37107
S:Fibro_1	Col6a1	Itgb1	T:Fibro_1	2.51935
S:Fibro_1	Col6a2	Itgb1	T:Fibro_1	2.46323
S:Fibro_1	Col6a3	Itgb1	T:Fibro_1	2.47158
S:Fibro_1	Fbln1	Itgb1	T:Fibro_1	1.93802
S:Fibro_1	Fbn1	Itgb1	T:Fibro_1	1.08754
S:Fibro_1	Hspg2	Itgb1	T:Fibro_1	2.25993
S:Fibro_1	Lama2	Itgb1	T:Fibro_1	2.15282
S:Fibro_1	Lama4	Itgb1	T:Fibro_1	1.81021
S:Fibro_1	Lamb1	Itgb1	T:Fibro_1	2.38381
S:Fibro_1	Lamc1	Itgb1	T:Fibro_1	2.36543
S:Fibro_1	Mdk	Itgb1	T:Fibro_1	1.00238
S:Fibro_1	Nid1	Itgb1	T:Fibro_1	2.22692
S:Fibro_1	Thbs2	Itgb1	T:Fibro_1	1.88268
S:Fibro_1	Timp2	Itgb1	T:Fibro_1	1.03218
S:Fibro_1	Vcam1	Itgb1	T:Fibro_1	1.95853
S:Fibro_1	Gas6	Axl	T:Fibro_1	2.16818
S:Fibro_1	Pros1	Axl	T:Fibro_1	1.56914
S:Fibro_1	Thbs2	Cd47	T:Endo_1	1.9152
S:Fibro_1	Tgfb2	Tgfbr2	T:Endo_1	1.14012
S:Fibro_1	Tgfb3	Acvrl1	T:Endo_1	1.68622
S:Fibro_1	Tgfb1	Eng	T:Endo_1	2.2788
S:Fibro_1	Tgfb2	Eng	T:Endo_1	3.18237
S:Fibro_1	Tgfb3	Eng	T:Endo_1	2.84482
S:Fibro_1	Sfrp1	Fzd6	T:Endo_1	2.26105
S:Fibro_1	Sema6d	Kdr	T:Endo_1	3.07653
S:Fibro_1	Timp3	Kdr	T:Endo_1	4.02053
S:Fibro_1	Vegfc	Kdr	T:Endo_1	3.63854
S:Fibro_1	Rarres2	Ccrl2	T:Endo_1	1.04648
S:Fibro_1	Ptn	Ptprb	T:Endo_1	2.31486
S:Fibro_1	Psen1	Notch4	T:Endo_1	1.65196
S:Fibro_1	Thbs2	Notch4	T:Endo_1	1.80022
S:Fibro_1	Pgf	Nrp2	T:Endo_1	2.21286
S:Fibro_1	Vegfc	Nrp2	T:Endo_1	2.18271
S:Fibro_1	Pgf	Flt1	T:Endo_1	4.07171
S:Fibro_1	Vegfb	Flt1	T:Endo_1	3.67984
S:Fibro_1	Vegfc	Flt1	T:Endo_1	3.56257
S:Fibro_1	Penk	Ogfr	T:Endo_1	1.7984
S:Fibro_1	Ngf	Maged1	T:Endo_1	1.39077
S:Fibro_1	Myoc	Fzd4	T:Endo_1	1.2786
S:Fibro_1	Lpl	Gpihbp1	T:Endo_1	6.35879
S:Fibro_1	Lama2	Rpsa	T:Endo_1	1.05243
S:Fibro_1	Ntn1	Unc5b	T:Endo_1	1.96252
S:Fibro_1	Gnai2	S1pr1	T:Endo_1	1.61285
S:Fibro_1	Igf1	Igf1r	T:Endo_1	1.72637
S:Fibro_1	Slit2	Robo4	T:Endo_1	2.49808
S:Fibro_1	Fgf2	Nrp1	T:Endo_1	3.11265
S:Fibro_1	Pgf	Nrp1	T:Endo_1	3.40826
S:Fibro_1	Vegfb	Nrp1	T:Endo_1	2.94239
S:Fibro_1	Col6a1	Itga6	T:Endo_1	3.80481
S:Fibro_1	Lama2	Itga6	T:Endo_1	3.49327
S:Fibro_1	Lama4	Itga6	T:Endo_1	3.18166
S:Fibro_1	Lamb1	Itga6	T:Endo_1	3.67127
S:Fibro_1	Lamc1	Itga6	T:Endo_1	3.65588
S:Fibro_1	Thbs1	Itga6	T:Endo_1	1.06341
S:Fibro_1	Thbs2	Itga6	T:Endo_1	3.20814
S:Fibro_1	Col1a1	Itga1	T:Endo_1	2.78387
S:Fibro_1	Col1a2	Itga1	T:Endo_1	2.8919
S:Fibro_1	Col4a1	Itga1	T:Endo_1	2.6467
S:Fibro_1	Col4a3	Itga1	T:Endo_1	1.91094
S:Fibro_1	Col4a4	Itga1	T:Endo_1	2.32865
S:Fibro_1	Col4a5	Itga1	T:Endo_1	1.99645
S:Fibro_1	Col5a1	Itga1	T:Endo_1	2.54627
S:Fibro_1	Col5a2	Itga1	T:Endo_1	2.29653
S:Fibro_1	Col6a1	Itga1	T:Endo_1	3.38082
S:Fibro_1	Col6a2	Itga1	T:Endo_1	3.3257
S:Fibro_1	Col6a3	Itga1	T:Endo_1	3.33105
S:Fibro_1	Col8a1	Itga1	T:Endo_1	1.65682
S:Fibro_1	Lama2	Itga1	T:Endo_1	2.99228
S:Fibro_1	Lamb1	Itga1	T:Endo_1	3.24128
S:Fibro_1	Lamc1	Itga1	T:Endo_1	3.21689
S:Fibro_1	Col1a1	Flt4	T:Endo_1	2.03813
S:Fibro_1	Col1a2	Flt4	T:Endo_1	2.15316
S:Fibro_1	Vegfc	Flt4	T:Endo_1	1.41502
S:Fibro_1	Col1a1	Cd36	T:Endo_1	4.92807
S:Fibro_1	Col1a2	Cd36	T:Endo_1	5.01611
S:Fibro_1	Thbs1	Cd36	T:Endo_1	3.40462
S:Fibro_1	Col1a1	Itga5	T:Endo_1	1.98689
S:Fibro_1	Cyr61	Itga5	T:Endo_1	1.27466
S:Fibro_1	Fbn1	Itga5	T:Endo_1	1.24902
S:Fibro_1	Calr	Scarf1	T:Endo_1	1.67686
S:Fibro_1	C3	Cd81	T:Endo_1	3.8286
S:Fibro_1	C3	Cr1l	T:Endo_1	3.21626
S:Fibro_1	Col1a1	Cd93	T:Endo_1	2.89851
S:Fibro_1	Col1a2	Cd93	T:Endo_1	3.01454
S:Fibro_1	Col4a1	Cd93	T:Endo_1	2.86634
S:Fibro_1	Col4a2	Cd93	T:Endo_1	2.16027
S:Fibro_1	Bmp4	Bmpr2	T:Endo_1	2.2142
S:Fibro_1	Rgma	Bmpr2	T:Endo_1	1.5484
S:Fibro_1	Rgmb	Bmpr2	T:Endo_1	1.51293
S:Fibro_1	Psen1	Ncstn	T:Endo_1	1.00746
S:Fibro_1	App	Cav1	T:Endo_1	3.73063
S:Fibro_1	Cyr61	Cav1	T:Endo_1	5.33368
S:Fibro_1	Gnai2	Cav1	T:Endo_1	2.77064
S:Fibro_1	Hras	Cav1	T:Endo_1	4.29823
S:Fibro_1	Icam1	Cav1	T:Endo_1	4.38026
S:Fibro_1	Tgfb1	Cav1	T:Endo_1	3.27703
S:Fibro_1	Apoe	Scarb1	T:Endo_1	1.71402
S:Fibro_1	Anxa1	Dysf	T:Endo_1	1.25344
S:Fibro_1	Angptl2	Tie1	T:Endo_1	3.87259
S:Fibro_1	Angptl4	Tie1	T:Endo_1	2.94075
S:Fibro_1	Angptl1	Tek	T:Endo_1	2.30747
S:Fibro_1	Adm	Ramp2	T:Endo_1	3.50332
S:Fibro_1	Adm	Calcrl	T:Endo_1	2.51012
S:Fibro_1	Adam17	Notch1	T:Endo_1	1.47065
S:Fibro_1	Mfap2	Notch1	T:Endo_1	1.72879
S:Fibro_1	Mfap5	Notch1	T:Endo_1	1.77709
S:Fibro_1	Psen1	Notch1	T:Endo_1	1.7213
S:Fibro_1	Adam9	Itgb1	T:Endo_1	1.25744
S:Fibro_1	Col1a1	Itgb1	T:Endo_1	2.76164
S:Fibro_1	Col1a2	Itgb1	T:Endo_1	2.87167
S:Fibro_1	Col3a1	Itgb1	T:Endo_1	2.85428
S:Fibro_1	Col4a1	Itgb1	T:Endo_1	2.61347
S:Fibro_1	Col4a3	Itgb1	T:Endo_1	1.87271
S:Fibro_1	Col4a4	Itgb1	T:Endo_1	2.28242
S:Fibro_1	Col4a5	Itgb1	T:Endo_1	1.95522
S:Fibro_1	Col5a1	Itgb1	T:Endo_1	2.52204
S:Fibro_1	Col5a2	Itgb1	T:Endo_1	2.1983
S:Fibro_1	Col6a1	Itgb1	T:Endo_1	3.34659
S:Fibro_1	Col6a2	Itgb1	T:Endo_1	3.29047
S:Fibro_1	Col6a3	Itgb1	T:Endo_1	3.29882
S:Fibro_1	Fbln1	Itgb1	T:Endo_1	2.76526
S:Fibro_1	Fbn1	Itgb1	T:Endo_1	1.91477
S:Fibro_1	Hspg2	Itgb1	T:Endo_1	3.08717
S:Fibro_1	Lama2	Itgb1	T:Endo_1	2.98005
S:Fibro_1	Lama4	Itgb1	T:Endo_1	2.63744
S:Fibro_1	Lamb1	Itgb1	T:Endo_1	3.21105
S:Fibro_1	Lamc1	Itgb1	T:Endo_1	3.19266
S:Fibro_1	Mdk	Itgb1	T:Endo_1	1.82962
S:Fibro_1	Nid1	Itgb1	T:Endo_1	3.05416
S:Fibro_1	Thbs2	Itgb1	T:Endo_1	2.70992
S:Fibro_1	Timp2	Itgb1	T:Endo_1	1.85942
S:Fibro_1	Vcam1	Itgb1	T:Endo_1	2.78576
S:Fibro_1	Vcan	Itgb1	T:Endo_1	1.27696
S:Fibro_1	Vcan	Tlr1	T:MAC_M2	1.28721
S:Fibro_1	Thbs2	Cd47	T:MAC_M2	1.6115
S:Fibro_1	Tgfb2	Tgfbr2	T:MAC_M2	1.25517
S:Fibro_1	Tgfb2	Tgfbr1	T:MAC_M2	1.56452
S:Fibro_1	Tgfb3	Tgfbr1	T:MAC_M2	1.13897
S:Fibro_1	Sema6d	Tyrobp	T:MAC_M2	2.68662
S:Fibro_1	Sema6d	Trem2	T:MAC_M2	2.50254
S:Fibro_1	Sema4c	Plxnb2	T:MAC_M2	1.36665
S:Fibro_1	Rarres2	Cmklr1	T:MAC_M2	2.39624
S:Fibro_1	Rarres2	Ccrl2	T:MAC_M2	2.54775
S:Fibro_1	Psen1	Notch2	T:MAC_M2	1.50795
S:Fibro_1	Pgf	Nrp2	T:MAC_M2	1.39578
S:Fibro_1	Vegfc	Nrp2	T:MAC_M2	1.36564
S:Fibro_1	Penk	Ogfr	T:MAC_M2	1.65132
S:Fibro_1	Ntn1	Adora2b	T:MAC_M2	1.42862
S:Fibro_1	Lin7c	Abca1	T:MAC_M2	1.00725
S:Fibro_1	Pltp	Abca1	T:MAC_M2	1.35579
S:Fibro_1	Gnai2	C5ar1	T:MAC_M2	2.12244
S:Fibro_1	Rps19	C5ar1	T:MAC_M2	2.21422
S:Fibro_1	Gnas	Adcy7	T:MAC_M2	1.23529
S:Fibro_1	Gas6	Mertk	T:MAC_M2	1.62873
S:Fibro_1	Serpine1	Plaur	T:MAC_M2	2.66375
S:Fibro_1	Vcam1	Itgb7	T:MAC_M2	2.08428
S:Fibro_1	Mdk	Itga4	T:MAC_M2	1.20022
S:Fibro_1	Thbs2	Itga4	T:MAC_M2	2.13152
S:Fibro_1	Vcam1	Itga4	T:MAC_M2	2.22637
S:Fibro_1	Fgf2	Sdc4	T:MAC_M2	2.00127
S:Fibro_1	Mdk	Sdc4	T:MAC_M2	1.90182
S:Fibro_1	Tfpi	Sdc4	T:MAC_M2	1.73928
S:Fibro_1	Csf1	Csf1r	T:MAC_M2	2.24056
S:Fibro_1	Col6a1	Itga6	T:MAC_M2	2.9691
S:Fibro_1	Lama2	Itga6	T:MAC_M2	2.65756
S:Fibro_1	Lama4	Itga6	T:MAC_M2	2.34595
S:Fibro_1	Lamb1	Itga6	T:MAC_M2	2.83555
S:Fibro_1	Lamc1	Itga6	T:MAC_M2	2.82017
S:Fibro_1	Thbs2	Itga6	T:MAC_M2	2.37242
S:Fibro_1	Col5a1	Sdc3	T:MAC_M2	1.69597
S:Fibro_1	Fgf2	Sdc3	T:MAC_M2	1.70899
S:Fibro_1	Mdk	Sdc3	T:MAC_M2	1.60254
S:Fibro_1	Ptn	Sdc3	T:MAC_M2	1.77014
S:Fibro_1	Col1a1	Itgav	T:MAC_M2	2.05985
S:Fibro_1	Col1a2	Itgav	T:MAC_M2	2.16789
S:Fibro_1	Col4a1	Itgav	T:MAC_M2	1.88568
S:Fibro_1	Col4a3	Itgav	T:MAC_M2	1.20692
S:Fibro_1	Col4a4	Itgav	T:MAC_M2	1.68164
S:Fibro_1	Col4a5	Itgav	T:MAC_M2	1.26443
S:Fibro_1	Cyr61	Itgav	T:MAC_M2	1.46162
S:Fibro_1	Fbn1	Itgav	T:MAC_M2	1.66598
S:Fibro_1	Lama4	Itgav	T:MAC_M2	1.98765
S:Fibro_1	Lamb1	Itgav	T:MAC_M2	2.49226
S:Fibro_1	Lamc1	Itgav	T:MAC_M2	2.45788
S:Fibro_1	Nid1	Itgav	T:MAC_M2	1.94637
S:Fibro_1	Serpine1	Itgav	T:MAC_M2	1.14869
S:Fibro_1	Col1a1	Itga5	T:MAC_M2	1.92595
S:Fibro_1	Cyr61	Itga5	T:MAC_M2	1.21372
S:Fibro_1	Fbn1	Itga5	T:MAC_M2	1.18808
S:Fibro_1	Col14a1	Cd44	T:MAC_M2	1.58928
S:Fibro_1	Col1a1	Cd44	T:MAC_M2	2.96751
S:Fibro_1	Col1a2	Cd44	T:MAC_M2	3.07655
S:Fibro_1	Fgf2	Cd44	T:MAC_M2	1.48695
S:Fibro_1	Vcan	Cd44	T:MAC_M2	1.60084
S:Fibro_1	Vim	Cd44	T:MAC_M2	1.06744
S:Fibro_1	Ccl2	Ccr1	T:MAC_M2	1.12558
S:Fibro_1	C3	Itgam	T:MAC_M2	4.15648
S:Fibro_1	Ctgf	Itgam	T:MAC_M2	2.39646
S:Fibro_1	Cyr61	Itgam	T:MAC_M2	3.20976
S:Fibro_1	Icam1	Itgam	T:MAC_M2	2.62634
S:Fibro_1	Plat	Itgam	T:MAC_M2	2.59116
S:Fibro_1	Spon2	Itgam	T:MAC_M2	3.46007
S:Fibro_1	C3	C5ar2	T:MAC_M2	2.44956
S:Fibro_1	C3	C3ar1	T:MAC_M2	4.47405
S:Fibro_1	C3	Cr1l	T:MAC_M2	2.26836
S:Fibro_1	Col1a1	Cd93	T:MAC_M2	2.18853
S:Fibro_1	Col1a2	Cd93	T:MAC_M2	2.30456
S:Fibro_1	Col4a1	Cd93	T:MAC_M2	2.15636
S:Fibro_1	Col4a2	Cd93	T:MAC_M2	1.45029
S:Fibro_1	Bgn	Tlr4	T:MAC_M2	2.36081
S:Fibro_1	Bgn	Tlr2	T:MAC_M2	2.77088
S:Fibro_1	Vcan	Tlr2	T:MAC_M2	1.46178
S:Fibro_1	App	Tnfrsf21	T:MAC_M2	1.04146
S:Fibro_1	Psen1	Ncstn	T:MAC_M2	1.11705
S:Fibro_1	Lrpap1	Sorl1	T:MAC_M2	1.34972
S:Fibro_1	C3	Lrp1	T:MAC_M2	2.00808
S:Fibro_1	Calr	Lrp1	T:MAC_M2	1.08992
S:Fibro_1	Ctgf	Lrp1	T:MAC_M2	1.09107
S:Fibro_1	Lpl	Lrp1	T:MAC_M2	2.85559
S:Fibro_1	Lrpap1	Lrp1	T:MAC_M2	1.31258
S:Fibro_1	Plat	Lrp1	T:MAC_M2	1.24477
S:Fibro_1	Serpine1	Lrp1	T:MAC_M2	1.59143
S:Fibro_1	Serpine2	Lrp1	T:MAC_M2	1.62836
S:Fibro_1	Cyr61	Itgb5	T:MAC_M2	1.75213
S:Fibro_1	Ltbp1	Itgb5	T:MAC_M2	1.04258
S:Fibro_1	Serpine1	Itgb5	T:MAC_M2	1.4432
S:Fibro_1	Col1a1	Itgb1	T:MAC_M2	1.63101
S:Fibro_1	Col1a2	Itgb1	T:MAC_M2	1.74105
S:Fibro_1	Col3a1	Itgb1	T:MAC_M2	1.72365
S:Fibro_1	Col4a1	Itgb1	T:MAC_M2	1.48284
S:Fibro_1	Col4a4	Itgb1	T:MAC_M2	1.1518
S:Fibro_1	Col5a1	Itgb1	T:MAC_M2	1.39142
S:Fibro_1	Col5a2	Itgb1	T:MAC_M2	1.06767
S:Fibro_1	Col6a1	Itgb1	T:MAC_M2	2.21596
S:Fibro_1	Col6a2	Itgb1	T:MAC_M2	2.15984
S:Fibro_1	Col6a3	Itgb1	T:MAC_M2	2.16819
S:Fibro_1	Fbln1	Itgb1	T:MAC_M2	1.63463
S:Fibro_1	Hspg2	Itgb1	T:MAC_M2	1.95654
S:Fibro_1	Lama2	Itgb1	T:MAC_M2	1.84943
S:Fibro_1	Lama4	Itgb1	T:MAC_M2	1.50681
S:Fibro_1	Lamb1	Itgb1	T:MAC_M2	2.08042
S:Fibro_1	Lamc1	Itgb1	T:MAC_M2	2.06203
S:Fibro_1	Nid1	Itgb1	T:MAC_M2	1.92353
S:Fibro_1	Thbs2	Itgb1	T:MAC_M2	1.57929
S:Fibro_1	Vcam1	Itgb1	T:MAC_M2	1.65514
S:Fibro_1	Vegfc	Lyve1	T:MAC_TR	1.8281
S:Fibro_1	Vcan	Tlr1	T:MAC_TR	1.04722
S:Fibro_1	Tnfsf12	Tnfrsf12a	T:MAC_TR	1.04412
S:Fibro_1	Thbs2	Cd47	T:MAC_TR	1.62612
S:Fibro_1	Tgfb2	Tgfbr2	T:MAC_TR	1.7527
S:Fibro_1	Tgfb3	Tgfbr2	T:MAC_TR	1.31615
S:Fibro_1	Tgfb2	Tgfbr1	T:MAC_TR	2.04887
S:Fibro_1	Tgfb3	Tgfbr1	T:MAC_TR	1.62332
S:Fibro_1	Sema6d	Tyrobp	T:MAC_TR	2.44731
S:Fibro_1	Sema6d	Trem2	T:MAC_TR	2.53052
S:Fibro_1	Sema4c	Plxnb2	T:MAC_TR	1.40423
S:Fibro_1	Rarres2	Cmklr1	T:MAC_TR	2.2201
S:Fibro_1	Rarres2	Ccrl2	T:MAC_TR	2.42341
S:Fibro_1	Psen1	Notch2	T:MAC_TR	1.06449
S:Fibro_1	Penk	Ogfr	T:MAC_TR	1.63019
S:Fibro_1	Ngf	Maged1	T:MAC_TR	1.09328
S:Fibro_1	Pltp	Abca1	T:MAC_TR	1.25944
S:Fibro_1	Lama2	Rpsa	T:MAC_TR	1.15764
S:Fibro_1	Gnai2	C5ar1	T:MAC_TR	1.20027
S:Fibro_1	Rps19	C5ar1	T:MAC_TR	1.29206
S:Fibro_1	Gnas	Adcy7	T:MAC_TR	1.33806
S:Fibro_1	Gas6	Mertk	T:MAC_TR	1.66589
S:Fibro_1	Serpine1	Plaur	T:MAC_TR	1.5092
S:Fibro_1	Mdk	Itga4	T:MAC_TR	1.16274
S:Fibro_1	Thbs2	Itga4	T:MAC_TR	2.09404
S:Fibro_1	Vcam1	Itga4	T:MAC_TR	2.18888
S:Fibro_1	Pgf	Nrp1	T:MAC_TR	1.17355
S:Fibro_1	Fgf2	Sdc4	T:MAC_TR	1.55501
S:Fibro_1	Mdk	Sdc4	T:MAC_TR	1.45555
S:Fibro_1	Tfpi	Sdc4	T:MAC_TR	1.29302
S:Fibro_1	Igfbp4	Lrp6	T:MAC_TR	2.43364
S:Fibro_1	Csf1	Csf1r	T:MAC_TR	3.1918
S:Fibro_1	Col6a1	Itga6	T:MAC_TR	2.71927
S:Fibro_1	Lama2	Itga6	T:MAC_TR	2.40774
S:Fibro_1	Lama4	Itga6	T:MAC_TR	2.09612
S:Fibro_1	Lamb1	Itga6	T:MAC_TR	2.58573
S:Fibro_1	Lamc1	Itga6	T:MAC_TR	2.57034
S:Fibro_1	Thbs2	Itga6	T:MAC_TR	2.1226
S:Fibro_1	Col5a1	Sdc3	T:MAC_TR	1.52749
S:Fibro_1	Fgf2	Sdc3	T:MAC_TR	1.54052
S:Fibro_1	Mdk	Sdc3	T:MAC_TR	1.43406
S:Fibro_1	Ptn	Sdc3	T:MAC_TR	1.60167
S:Fibro_1	Col1a1	Itgav	T:MAC_TR	1.93516
S:Fibro_1	Col1a2	Itgav	T:MAC_TR	2.04319
S:Fibro_1	Col4a1	Itgav	T:MAC_TR	1.76099
S:Fibro_1	Col4a3	Itgav	T:MAC_TR	1.08223
S:Fibro_1	Col4a4	Itgav	T:MAC_TR	1.55694
S:Fibro_1	Col4a5	Itgav	T:MAC_TR	1.13974
S:Fibro_1	Cyr61	Itgav	T:MAC_TR	1.33693
S:Fibro_1	Fbn1	Itgav	T:MAC_TR	1.54129
S:Fibro_1	Lama4	Itgav	T:MAC_TR	1.86296
S:Fibro_1	Lamb1	Itgav	T:MAC_TR	2.36757
S:Fibro_1	Lamc1	Itgav	T:MAC_TR	2.33318
S:Fibro_1	Nid1	Itgav	T:MAC_TR	1.82167
S:Fibro_1	Serpine1	Itgav	T:MAC_TR	1.02399
S:Fibro_1	Col1a1	Itga5	T:MAC_TR	1.82843
S:Fibro_1	Cyr61	Itga5	T:MAC_TR	1.11621
S:Fibro_1	Fbn1	Itga5	T:MAC_TR	1.09057
S:Fibro_1	Col1a1	Cd44	T:MAC_TR	2.05051
S:Fibro_1	Col1a2	Cd44	T:MAC_TR	2.15955
S:Fibro_1	C3	Itgam	T:MAC_TR	3.13528
S:Fibro_1	Ctgf	Itgam	T:MAC_TR	1.37527
S:Fibro_1	Cyr61	Itgam	T:MAC_TR	2.18857
S:Fibro_1	Icam1	Itgam	T:MAC_TR	1.60515
S:Fibro_1	Plat	Itgam	T:MAC_TR	1.56997
S:Fibro_1	Spon2	Itgam	T:MAC_TR	2.43888
S:Fibro_1	C3	Cd81	T:MAC_TR	2.56911
S:Fibro_1	C3	C5ar2	T:MAC_TR	2.3394
S:Fibro_1	C3	C3ar1	T:MAC_TR	4.12518
S:Fibro_1	C3	Cr1l	T:MAC_TR	2.39236
S:Fibro_1	Col1a1	Cd93	T:MAC_TR	1.20327
S:Fibro_1	Col1a2	Cd93	T:MAC_TR	1.31931
S:Fibro_1	Col4a1	Cd93	T:MAC_TR	1.1711
S:Fibro_1	Bmp4	Bmpr2	T:MAC_TR	1.71808
S:Fibro_1	Rgma	Bmpr2	T:MAC_TR	1.05227
S:Fibro_1	Rgmb	Bmpr2	T:MAC_TR	1.01681
S:Fibro_1	Bgn	Tlr4	T:MAC_TR	2.23657
S:Fibro_1	Bgn	Tlr2	T:MAC_TR	3.03359
S:Fibro_1	Hras	Tlr2	T:MAC_TR	1.15049
S:Fibro_1	Vcan	Tlr2	T:MAC_TR	1.72449
S:Fibro_1	App	Ncstn	T:MAC_TR	1.03351
S:Fibro_1	Psen1	Ncstn	T:MAC_TR	1.17181
S:Fibro_1	C3	Lrp1	T:MAC_TR	1.19857
S:Fibro_1	Lpl	Lrp1	T:MAC_TR	2.04608
S:Fibro_1	Cyr61	Itgb5	T:MAC_TR	1.8738
S:Fibro_1	Ltbp1	Itgb5	T:MAC_TR	1.16425
S:Fibro_1	Ltbp3	Itgb5	T:MAC_TR	1.06327
S:Fibro_1	Serpine1	Itgb5	T:MAC_TR	1.56486
S:Fibro_1	Col1a1	Itgb1	T:MAC_TR	1.70996
S:Fibro_1	Col1a2	Itgb1	T:MAC_TR	1.81999
S:Fibro_1	Col3a1	Itgb1	T:MAC_TR	1.8026
S:Fibro_1	Col4a1	Itgb1	T:MAC_TR	1.56179
S:Fibro_1	Col4a4	Itgb1	T:MAC_TR	1.23074
S:Fibro_1	Col5a1	Itgb1	T:MAC_TR	1.47037
S:Fibro_1	Col5a2	Itgb1	T:MAC_TR	1.14662
S:Fibro_1	Col6a1	Itgb1	T:MAC_TR	2.29491
S:Fibro_1	Col6a2	Itgb1	T:MAC_TR	2.23879
S:Fibro_1	Col6a3	Itgb1	T:MAC_TR	2.24714
S:Fibro_1	Fbln1	Itgb1	T:MAC_TR	1.71358
S:Fibro_1	Hspg2	Itgb1	T:MAC_TR	2.03549
S:Fibro_1	Lama2	Itgb1	T:MAC_TR	1.92838
S:Fibro_1	Lama4	Itgb1	T:MAC_TR	1.58576
S:Fibro_1	Lamb1	Itgb1	T:MAC_TR	2.15937
S:Fibro_1	Lamc1	Itgb1	T:MAC_TR	2.14098
S:Fibro_1	Nid1	Itgb1	T:MAC_TR	2.00248
S:Fibro_1	Thbs2	Itgb1	T:MAC_TR	1.65824
S:Fibro_1	Vcam1	Itgb1	T:MAC_TR	1.73409
S:Fibro_1	Gas6	Axl	T:MAC_TR	1.023
S:Fibro_1	Tnfsf12	Tnfrsf12a	T:Fibro_Myo	2.04082
S:Fibro_1	Timp1	Cd63	T:Fibro_Myo	1.0758
S:Fibro_1	Thbs2	Cd47	T:Fibro_Myo	1.91392
S:Fibro_1	Tgfb2	Tgfbr2	T:Fibro_Myo	1.83072
S:Fibro_1	Tgfb3	Tgfbr2	T:Fibro_Myo	1.39417
S:Fibro_1	Tgfb2	Tgfbr1	T:Fibro_Myo	1.54021
S:Fibro_1	Tgfb3	Tgfbr1	T:Fibro_Myo	1.11466
S:Fibro_1	Tgfb2	Tgfbr3	T:Fibro_Myo	1.81076
S:Fibro_1	Tgfb3	Tgfbr3	T:Fibro_Myo	1.05821
S:Fibro_1	Tfpi	F3	T:Fibro_Myo	1.30828
S:Fibro_1	Sfrp1	Fzd2	T:Fibro_Myo	2.1116
S:Fibro_1	Rarres2	Cmklr1	T:Fibro_Myo	2.3334
S:Fibro_1	Penk	Ogfr	T:Fibro_Myo	1.45278
S:Fibro_1	Ntn1	Neo1	T:Fibro_Myo	1.72778
S:Fibro_1	Rgma	Neo1	T:Fibro_Myo	1.81645
S:Fibro_1	Rgmb	Neo1	T:Fibro_Myo	1.65399
S:Fibro_1	Nid1	Ptprf	T:Fibro_Myo	2.00115
S:Fibro_1	Ngf	Maged1	T:Fibro_Myo	2.31812
S:Fibro_1	Ngf	Kidins220	T:Fibro_Myo	1.72399
S:Fibro_1	Myoc	Fzd7	T:Fibro_Myo	1.13473
S:Fibro_1	Myoc	Fzd1	T:Fibro_Myo	1.35874
S:Fibro_1	Lama2	Rpsa	T:Fibro_Myo	1.95375
S:Fibro_1	Lamb2	Rpsa	T:Fibro_Myo	1.62106
S:Fibro_1	Hspg2	Ptprs	T:Fibro_Myo	2.01585
S:Fibro_1	Gnas	Ptgir	T:Fibro_Myo	1.24301
S:Fibro_1	Ntn1	Unc5b	T:Fibro_Myo	1.90936
S:Fibro_1	Igf1	Igf1r	T:Fibro_Myo	1.83507
S:Fibro_1	Gnas	Adcy7	T:Fibro_Myo	1.55124
S:Fibro_1	Fgf2	Sdc2	T:Fibro_Myo	1.90025
S:Fibro_1	Hras	Sdc2	T:Fibro_Myo	1.18714
S:Fibro_1	Mmp2	Sdc2	T:Fibro_Myo	3.0635
S:Fibro_1	Fgf2	Fgfrl1	T:Fibro_Myo	1.29104
S:Fibro_1	Fgf2	Fgfr1	T:Fibro_Myo	1.85608
S:Fibro_1	Fgf2	Gpc4	T:Fibro_Myo	1.22779
S:Fibro_1	Fgf2	Sdc1	T:Fibro_Myo	1.55352
S:Fibro_1	Hmgb1	Sdc1	T:Fibro_Myo	1.10597
S:Fibro_1	Hspg2	Sdc1	T:Fibro_Myo	2.74161
S:Fibro_1	Lpl	Sdc1	T:Fibro_Myo	3.07208
S:Fibro_1	Mdk	Sdc1	T:Fibro_Myo	1.25706
S:Fibro_1	Ptn	Sdc1	T:Fibro_Myo	1.22366
S:Fibro_1	Fgf2	Sdc4	T:Fibro_Myo	1.12052
S:Fibro_1	Mdk	Sdc4	T:Fibro_Myo	1.02107
S:Fibro_1	Igfbp4	Lrp6	T:Fibro_Myo	2.48497
S:Fibro_1	Col4a1	Itgb8	T:Fibro_Myo	1.9172
S:Fibro_1	Col1a1	Itgav	T:Fibro_Myo	2.19902
S:Fibro_1	Col1a2	Itgav	T:Fibro_Myo	2.30705
S:Fibro_1	Col4a1	Itgav	T:Fibro_Myo	2.02485
S:Fibro_1	Col4a3	Itgav	T:Fibro_Myo	1.34609
S:Fibro_1	Col4a4	Itgav	T:Fibro_Myo	1.8208
S:Fibro_1	Col4a5	Itgav	T:Fibro_Myo	1.4036
S:Fibro_1	Cyr61	Itgav	T:Fibro_Myo	1.60079
S:Fibro_1	Fbn1	Itgav	T:Fibro_Myo	1.80515
S:Fibro_1	Lama4	Itgav	T:Fibro_Myo	2.12682
S:Fibro_1	Lamb1	Itgav	T:Fibro_Myo	2.63143
S:Fibro_1	Lamc1	Itgav	T:Fibro_Myo	2.59704
S:Fibro_1	Nid1	Itgav	T:Fibro_Myo	2.08553
S:Fibro_1	Serpine1	Itgav	T:Fibro_Myo	1.28785
S:Fibro_1	Col1a1	Itga11	T:Fibro_Myo	2.15749
S:Fibro_1	Col1a2	Itga11	T:Fibro_Myo	2.25552
S:Fibro_1	Col1a1	Ddr2	T:Fibro_Myo	2.00026
S:Fibro_1	Col3a1	Ddr2	T:Fibro_Myo	2.0769
S:Fibro_1	Col1a1	Ddr1	T:Fibro_Myo	1.29157
S:Fibro_1	Col3a1	Ddr1	T:Fibro_Myo	1.41121
S:Fibro_1	Col1a1	Itga5	T:Fibro_Myo	2.13103
S:Fibro_1	Cyr61	Itga5	T:Fibro_Myo	1.4188
S:Fibro_1	Fbn1	Itga5	T:Fibro_Myo	1.39316
S:Fibro_1	C3	Cd81	T:Fibro_Myo	2.73688
S:Fibro_1	C3	Cr1l	T:Fibro_Myo	2.31739
S:Fibro_1	Bmp4	Bmpr2	T:Fibro_Myo	2.06613
S:Fibro_1	Rgma	Bmpr2	T:Fibro_Myo	1.40033
S:Fibro_1	Rgmb	Bmpr2	T:Fibro_Myo	1.36487
S:Fibro_1	Bmp4	Bmpr1a	T:Fibro_Myo	2.31761
S:Fibro_1	Bmp4	Acvr1	T:Fibro_Myo	2.14191
S:Fibro_1	Inhbb	Acvr1	T:Fibro_Myo	1.5094
S:Fibro_1	Tgfb2	Acvr1	T:Fibro_Myo	1.75142
S:Fibro_1	Psen1	Ncstn	T:Fibro_Myo	1.11183
S:Fibro_1	Apoe	Lrp1	T:Fibro_Myo	1.33864
S:Fibro_1	App	Lrp1	T:Fibro_Myo	1.39687
S:Fibro_1	C3	Lrp1	T:Fibro_Myo	2.41263
S:Fibro_1	Calr	Lrp1	T:Fibro_Myo	1.49447
S:Fibro_1	Ctgf	Lrp1	T:Fibro_Myo	1.49562
S:Fibro_1	Lpl	Lrp1	T:Fibro_Myo	3.26014
S:Fibro_1	Lrpap1	Lrp1	T:Fibro_Myo	1.71713
S:Fibro_1	Plat	Lrp1	T:Fibro_Myo	1.64932
S:Fibro_1	Serpine1	Lrp1	T:Fibro_Myo	1.99598
S:Fibro_1	Serpine2	Lrp1	T:Fibro_Myo	2.03291
S:Fibro_1	Tfpi	Lrp1	T:Fibro_Myo	1.06659
S:Fibro_1	Dcn	Egfr	T:Fibro_Myo	3.44759
S:Fibro_1	Hsp90aa1	Egfr	T:Fibro_Myo	1.28835
S:Fibro_1	Angptl1	Tek	T:Fibro_Myo	1.31713
S:Fibro_1	Adm	Ramp2	T:Fibro_Myo	1.63866
S:Fibro_1	Adm	Calcrl	T:Fibro_Myo	1.85667
S:Fibro_1	Adam9	Itgb5	T:Fibro_Myo	1.16543
S:Fibro_1	Cyr61	Itgb5	T:Fibro_Myo	2.5044
S:Fibro_1	Ltbp1	Itgb5	T:Fibro_Myo	1.79485
S:Fibro_1	Ltbp3	Itgb5	T:Fibro_Myo	1.69387
S:Fibro_1	Serpine1	Itgb5	T:Fibro_Myo	2.19546
S:Fibro_1	Col1a1	Itgb1	T:Fibro_Myo	2.07211
S:Fibro_1	Col1a2	Itgb1	T:Fibro_Myo	2.18215
S:Fibro_1	Col3a1	Itgb1	T:Fibro_Myo	2.16475
S:Fibro_1	Col4a1	Itgb1	T:Fibro_Myo	1.92395
S:Fibro_1	Col4a3	Itgb1	T:Fibro_Myo	1.18318
S:Fibro_1	Col4a4	Itgb1	T:Fibro_Myo	1.5929
S:Fibro_1	Col4a5	Itgb1	T:Fibro_Myo	1.26569
S:Fibro_1	Col5a1	Itgb1	T:Fibro_Myo	1.83252
S:Fibro_1	Col5a2	Itgb1	T:Fibro_Myo	1.50878
S:Fibro_1	Col6a1	Itgb1	T:Fibro_Myo	2.65706
S:Fibro_1	Col6a2	Itgb1	T:Fibro_Myo	2.60094
S:Fibro_1	Col6a3	Itgb1	T:Fibro_Myo	2.60929
S:Fibro_1	Fbln1	Itgb1	T:Fibro_Myo	2.07573
S:Fibro_1	Fbn1	Itgb1	T:Fibro_Myo	1.22524
S:Fibro_1	Hspg2	Itgb1	T:Fibro_Myo	2.39764
S:Fibro_1	Lama2	Itgb1	T:Fibro_Myo	2.29053
S:Fibro_1	Lama4	Itgb1	T:Fibro_Myo	1.94792
S:Fibro_1	Lamb1	Itgb1	T:Fibro_Myo	2.52152
S:Fibro_1	Lamc1	Itgb1	T:Fibro_Myo	2.50314
S:Fibro_1	Mdk	Itgb1	T:Fibro_Myo	1.14009
S:Fibro_1	Nid1	Itgb1	T:Fibro_Myo	2.36463
S:Fibro_1	Thbs2	Itgb1	T:Fibro_Myo	2.02039
S:Fibro_1	Timp2	Itgb1	T:Fibro_Myo	1.16989
S:Fibro_1	Vcam1	Itgb1	T:Fibro_Myo	2.09624
S:Fibro_1	Vcam1	Itga9	T:Fibro_Myo	2.14634
S:Fibro_1	Gas6	Axl	T:Fibro_Myo	2.10712
S:Fibro_1	Pros1	Axl	T:Fibro_Myo	1.50807
S:Fibro_1	Vegfb	Ret	T:Fibro_2	1.45555
S:Fibro_1	Tnfsf12	Tnfrsf12a	T:Fibro_2	1.30796
S:Fibro_1	Timp1	Cd63	T:Fibro_2	1.06356
S:Fibro_1	Thbs2	Cd47	T:Fibro_2	2.44809
S:Fibro_1	Tgfb2	Tgfbr2	T:Fibro_2	2.16268
S:Fibro_1	Tgfb3	Tgfbr2	T:Fibro_2	1.72613
S:Fibro_1	Tgfb2	Tgfbr1	T:Fibro_2	1.42471
S:Fibro_1	Tgfb3	Acvrl1	T:Fibro_2	1.04441
S:Fibro_1	Tgfb2	Tgfbr3	T:Fibro_2	2.1657
S:Fibro_1	Tgfb3	Tgfbr3	T:Fibro_2	1.41315
S:Fibro_1	Tfpi	F3	T:Fibro_2	1.42667
S:Fibro_1	Sfrp1	Fzd2	T:Fibro_2	1.92696
S:Fibro_1	Rarres2	Cmklr1	T:Fibro_2	2.36882
S:Fibro_1	Psen1	Notch2	T:Fibro_2	1.01151
S:Fibro_1	Penk	Ogfr	T:Fibro_2	1.41039
S:Fibro_1	Nid1	Ptprf	T:Fibro_2	1.91238
S:Fibro_1	Ngf	Maged1	T:Fibro_2	1.94765
S:Fibro_1	Ngf	Kidins220	T:Fibro_2	1.7342
S:Fibro_1	Myoc	Fzd1	T:Fibro_2	1.34221
S:Fibro_1	Lama2	Rpsa	T:Fibro_2	1.82413
S:Fibro_1	Lamb2	Rpsa	T:Fibro_2	1.49145
S:Fibro_1	Hspg2	Ptprs	T:Fibro_2	1.83083
S:Fibro_1	Gnas	Ptgir	T:Fibro_2	1.1924
S:Fibro_1	Igf1	Igf1r	T:Fibro_2	1.93392
S:Fibro_1	Gnas	Adcy7	T:Fibro_2	1.13026
S:Fibro_1	Serpine1	Plaur	T:Fibro_2	1.28889
S:Fibro_1	Fgf2	Sdc2	T:Fibro_2	2.20546
S:Fibro_1	Hras	Sdc2	T:Fibro_2	1.49234
S:Fibro_1	Mmp2	Sdc2	T:Fibro_2	3.3687
S:Fibro_1	Tgfb1	Sdc2	T:Fibro_2	1.09514
S:Fibro_1	Fgf2	Fgfr1	T:Fibro_2	2.13304
S:Fibro_1	Cxcl12	Ackr3	T:Fibro_2	1.95973
S:Fibro_1	Fgf2	Sdc4	T:Fibro_2	1.11961
S:Fibro_1	Mdk	Sdc4	T:Fibro_2	1.02016
S:Fibro_1	Igfbp4	Lrp6	T:Fibro_2	2.35792
S:Fibro_1	Col1a1	Itgav	T:Fibro_2	2.14309
S:Fibro_1	Col1a2	Itgav	T:Fibro_2	2.25112
S:Fibro_1	Col4a1	Itgav	T:Fibro_2	1.96892
S:Fibro_1	Col4a3	Itgav	T:Fibro_2	1.29016
S:Fibro_1	Col4a4	Itgav	T:Fibro_2	1.76487
S:Fibro_1	Col4a5	Itgav	T:Fibro_2	1.34767
S:Fibro_1	Cyr61	Itgav	T:Fibro_2	1.54486
S:Fibro_1	Fbn1	Itgav	T:Fibro_2	1.74922
S:Fibro_1	Lama4	Itgav	T:Fibro_2	2.07089
S:Fibro_1	Lamb1	Itgav	T:Fibro_2	2.5755
S:Fibro_1	Lamc1	Itgav	T:Fibro_2	2.54111
S:Fibro_1	Nid1	Itgav	T:Fibro_2	2.02961
S:Fibro_1	Serpine1	Itgav	T:Fibro_2	1.23193
S:Fibro_1	Col1a1	Itga11	T:Fibro_2	2.2526
S:Fibro_1	Col1a2	Itga11	T:Fibro_2	2.35064
S:Fibro_1	Col1a1	Ddr2	T:Fibro_2	2.56895
S:Fibro_1	Col3a1	Ddr2	T:Fibro_2	2.64559
S:Fibro_1	Col1a1	Itga5	T:Fibro_2	2.26507
S:Fibro_1	Cyr61	Itga5	T:Fibro_2	1.55285
S:Fibro_1	Fbn1	Itga5	T:Fibro_2	1.52721
S:Fibro_1	C3	Cd81	T:Fibro_2	2.69937
S:Fibro_1	C3	Cr1l	T:Fibro_2	2.41331
S:Fibro_1	Bmp4	Bmpr2	T:Fibro_2	2.07075
S:Fibro_1	Rgma	Bmpr2	T:Fibro_2	1.40495
S:Fibro_1	Rgmb	Bmpr2	T:Fibro_2	1.36948
S:Fibro_1	Bmp4	Bmpr1a	T:Fibro_2	2.22055
S:Fibro_1	Bmp4	Acvr1	T:Fibro_2	1.97809
S:Fibro_1	Inhbb	Acvr1	T:Fibro_2	1.34558
S:Fibro_1	Tgfb2	Acvr1	T:Fibro_2	1.5876
S:Fibro_1	Bgn	Tlr4	T:Fibro_2	2.17379
S:Fibro_1	App	Ncstn	T:Fibro_2	1.0458
S:Fibro_1	Psen1	Ncstn	T:Fibro_2	1.1841
S:Fibro_1	Lpl	Vldlr	T:Fibro_2	2.45967
S:Fibro_1	Lrpap1	Vldlr	T:Fibro_2	1.47266
S:Fibro_1	Apoe	Lrp1	T:Fibro_2	1.59595
S:Fibro_1	App	Lrp1	T:Fibro_2	1.65417
S:Fibro_1	C3	Lrp1	T:Fibro_2	2.66994
S:Fibro_1	Calr	Lrp1	T:Fibro_2	1.75178
S:Fibro_1	Ctgf	Lrp1	T:Fibro_2	1.75292
S:Fibro_1	Lpl	Lrp1	T:Fibro_2	3.51745
S:Fibro_1	Lrpap1	Lrp1	T:Fibro_2	1.97444
S:Fibro_1	Plat	Lrp1	T:Fibro_2	1.90662
S:Fibro_1	Serpine1	Lrp1	T:Fibro_2	2.25329
S:Fibro_1	Serpine2	Lrp1	T:Fibro_2	2.29021
S:Fibro_1	Tfpi	Lrp1	T:Fibro_2	1.32389
S:Fibro_1	Dcn	Egfr	T:Fibro_2	3.62129
S:Fibro_1	Hsp90aa1	Egfr	T:Fibro_2	1.46205
S:Fibro_1	Angptl1	Tek	T:Fibro_2	1.95997
S:Fibro_1	Adm	Ramp2	T:Fibro_2	2.38619
S:Fibro_1	Adm	Calcrl	T:Fibro_2	2.3426
S:Fibro_1	Cyr61	Itgb5	T:Fibro_2	1.90872
S:Fibro_1	Ltbp1	Itgb5	T:Fibro_2	1.19917
S:Fibro_1	Ltbp3	Itgb5	T:Fibro_2	1.09819
S:Fibro_1	Serpine1	Itgb5	T:Fibro_2	1.59978
S:Fibro_1	Col1a1	Itgb1	T:Fibro_2	1.97553
S:Fibro_1	Col1a2	Itgb1	T:Fibro_2	2.08557
S:Fibro_1	Col3a1	Itgb1	T:Fibro_2	2.06817
S:Fibro_1	Col4a1	Itgb1	T:Fibro_2	1.82737
S:Fibro_1	Col4a3	Itgb1	T:Fibro_2	1.08661
S:Fibro_1	Col4a4	Itgb1	T:Fibro_2	1.49632
S:Fibro_1	Col4a5	Itgb1	T:Fibro_2	1.16911
S:Fibro_1	Col5a1	Itgb1	T:Fibro_2	1.73594
S:Fibro_1	Col5a2	Itgb1	T:Fibro_2	1.4122
S:Fibro_1	Col6a1	Itgb1	T:Fibro_2	2.56049
S:Fibro_1	Col6a2	Itgb1	T:Fibro_2	2.50437
S:Fibro_1	Col6a3	Itgb1	T:Fibro_2	2.51272
S:Fibro_1	Fbln1	Itgb1	T:Fibro_2	1.97915
S:Fibro_1	Fbn1	Itgb1	T:Fibro_2	1.12867
S:Fibro_1	Hspg2	Itgb1	T:Fibro_2	2.30106
S:Fibro_1	Lama2	Itgb1	T:Fibro_2	2.19395
S:Fibro_1	Lama4	Itgb1	T:Fibro_2	1.85134
S:Fibro_1	Lamb1	Itgb1	T:Fibro_2	2.42494
S:Fibro_1	Lamc1	Itgb1	T:Fibro_2	2.40656
S:Fibro_1	Mdk	Itgb1	T:Fibro_2	1.04351
S:Fibro_1	Nid1	Itgb1	T:Fibro_2	2.26805
S:Fibro_1	Thbs2	Itgb1	T:Fibro_2	1.92381
S:Fibro_1	Timp2	Itgb1	T:Fibro_2	1.07332
S:Fibro_1	Vcam1	Itgb1	T:Fibro_2	1.99966
S:Fibro_1	Vcam1	Itga9	T:Fibro_2	2.17617
S:Fibro_1	Adam10	Axl	T:Fibro_2	1.95255
S:Fibro_1	Gas6	Axl	T:Fibro_2	3.28405
S:Fibro_1	Pros1	Axl	T:Fibro_2	2.685
S:Fibro_1	Thbs2	Cd47	T:Neutrophil	1.64057
S:Fibro_1	Tgfb1	Tgfbr1	T:Neutrophil	1.11849
S:Fibro_1	Tgfb2	Tgfbr1	T:Neutrophil	2.59306
S:Fibro_1	Tgfb3	Tgfbr1	T:Neutrophil	2.16751
S:Fibro_1	Sema6d	Tyrobp	T:Neutrophil	2.6955
S:Fibro_1	Rarres2	Ccrl2	T:Neutrophil	6.76618
S:Fibro_1	Psen1	Notch2	T:Neutrophil	1.78941
S:Fibro_1	Icam1	Itgal	T:Neutrophil	2.4099
S:Fibro_1	Gnai2	C5ar1	T:Neutrophil	1.2228
S:Fibro_1	Rps19	C5ar1	T:Neutrophil	1.31458
S:Fibro_1	Serpine1	Plaur	T:Neutrophil	3.37917
S:Fibro_1	Cxcl12	Cxcr4	T:Neutrophil	3.55301
S:Fibro_1	Tgfb1	Cxcr4	T:Neutrophil	2.63991
S:Fibro_1	Col14a1	Cd44	T:Neutrophil	3.1731
S:Fibro_1	Col1a1	Cd44	T:Neutrophil	4.55133
S:Fibro_1	Col1a2	Cd44	T:Neutrophil	4.66037
S:Fibro_1	Fgf2	Cd44	T:Neutrophil	3.07077
S:Fibro_1	Fn1	Cd44	T:Neutrophil	1.58825
S:Fibro_1	Vcan	Cd44	T:Neutrophil	3.18466
S:Fibro_1	Vim	Cd44	T:Neutrophil	2.65126
S:Fibro_1	Cd34	Sell	T:Neutrophil	3.23608
S:Fibro_1	Vcan	Sell	T:Neutrophil	1.9104
S:Fibro_1	Ccl2	Ccr1	T:Neutrophil	2.30299
S:Fibro_1	C3	Itgax	T:Neutrophil	3.69786
S:Fibro_1	Icam1	Itgax	T:Neutrophil	2.13873
S:Fibro_1	C3	Itgam	T:Neutrophil	4.30038
S:Fibro_1	Ctgf	Itgam	T:Neutrophil	2.54037
S:Fibro_1	Cyr61	Itgam	T:Neutrophil	3.35367
S:Fibro_1	Icam1	Itgam	T:Neutrophil	2.77025
S:Fibro_1	Plat	Itgam	T:Neutrophil	2.73507
S:Fibro_1	Spon2	Itgam	T:Neutrophil	3.60398
S:Fibro_1	C3	Cr1l	T:Neutrophil	2.88863
S:Fibro_1	Bgn	Tlr2	T:Neutrophil	2.64056
S:Fibro_1	Vcan	Tlr2	T:Neutrophil	1.33146
S:Fibro_1	Apoe	Sorl1	T:Neutrophil	2.67155
S:Fibro_1	Lrpap1	Sorl1	T:Neutrophil	3.42504
S:Fibro_1	Anxa1	Fpr2	T:Neutrophil	3.54394
S:Fibro_1	App	Fpr2	T:Neutrophil	3.43215
S:Fibro_1	Hebp1	Fpr2	T:Neutrophil	3.69896
S:Fibro_1	Col1a1	Itgb1	T:Neutrophil	1.38303
S:Fibro_1	Col1a2	Itgb1	T:Neutrophil	1.49306
S:Fibro_1	Col3a1	Itgb1	T:Neutrophil	1.47567
S:Fibro_1	Col4a1	Itgb1	T:Neutrophil	1.23486
S:Fibro_1	Col5a1	Itgb1	T:Neutrophil	1.14344
S:Fibro_1	Col6a1	Itgb1	T:Neutrophil	1.96798
S:Fibro_1	Col6a2	Itgb1	T:Neutrophil	1.91186
S:Fibro_1	Col6a3	Itgb1	T:Neutrophil	1.92021
S:Fibro_1	Fbln1	Itgb1	T:Neutrophil	1.38665
S:Fibro_1	Hspg2	Itgb1	T:Neutrophil	1.70856
S:Fibro_1	Lama2	Itgb1	T:Neutrophil	1.60144
S:Fibro_1	Lama4	Itgb1	T:Neutrophil	1.25883
S:Fibro_1	Lamb1	Itgb1	T:Neutrophil	1.83244
S:Fibro_1	Lamc1	Itgb1	T:Neutrophil	1.81405
S:Fibro_1	Nid1	Itgb1	T:Neutrophil	1.67555
S:Fibro_1	Thbs2	Itgb1	T:Neutrophil	1.33131
S:Fibro_1	Vcam1	Itgb1	T:Neutrophil	1.40716
S:Fibro_1	Tslp	Il7r	T:T/NK cell	3.03878
S:Fibro_1	Thbs2	Cd47	T:T/NK cell	2.0394
S:Fibro_1	Tgfb2	Tgfbr2	T:T/NK cell	1.37205
S:Fibro_1	Tgfb2	Tgfbr1	T:T/NK cell	1.18321
S:Fibro_1	Penk	Ogfr	T:T/NK cell	1.58673
S:Fibro_1	Lpl	Gpihbp1	T:T/NK cell	1.28253
S:Fibro_1	Lama2	Rpsa	T:T/NK cell	3.01693
S:Fibro_1	Lamb2	Rpsa	T:T/NK cell	2.68425
S:Fibro_1	Icam1	Itgal	T:T/NK cell	1.77547
S:Fibro_1	Icam1	Il2rg	T:T/NK cell	1.77161
S:Fibro_1	Gnai2	S1pr4	T:T/NK cell	1.04084
S:Fibro_1	Gnai2	S1pr1	T:T/NK cell	1.08314
S:Fibro_1	Gnas	Adcy7	T:T/NK cell	1.0717
S:Fibro_1	Vcam1	Itgb7	T:T/NK cell	3.28671
S:Fibro_1	Mdk	Itga4	T:T/NK cell	1.73996
S:Fibro_1	Thbs2	Itga4	T:T/NK cell	2.67126
S:Fibro_1	Vcam1	Itga4	T:T/NK cell	2.76611
S:Fibro_1	Vcan	Itga4	T:T/NK cell	1.20231
S:Fibro_1	Cxcl16	Cxcr6	T:T/NK cell	1.75035
S:Fibro_1	Col6a1	Itga6	T:T/NK cell	2.21466
S:Fibro_1	Lama2	Itga6	T:T/NK cell	1.90312
S:Fibro_1	Lama4	Itga6	T:T/NK cell	1.59151
S:Fibro_1	Lamb1	Itga6	T:T/NK cell	2.08112
S:Fibro_1	Lamc1	Itga6	T:T/NK cell	2.06573
S:Fibro_1	Thbs2	Itga6	T:T/NK cell	1.61799
S:Fibro_1	Col1a1	Cd44	T:T/NK cell	1.52374
S:Fibro_1	Col1a2	Cd44	T:T/NK cell	1.63277
S:Fibro_1	Cd34	Sell	T:T/NK cell	3.10167
S:Fibro_1	Vcan	Sell	T:T/NK cell	1.776
S:Fibro_1	C3	Cr1l	T:T/NK cell	2.32757
S:Fibro_1	B2m	Klrd1	T:T/NK cell	1.9671
S:Fibro_1	B2m	Cd3g	T:T/NK cell	3.05489
S:Fibro_1	B2m	Cd3d	T:T/NK cell	3.0238
S:Fibro_1	B2m	Cd247	T:T/NK cell	1.73872
S:Fibro_1	Lrpap1	Sorl1	T:T/NK cell	1.40465
S:Fibro_1	Mfap2	Notch1	T:T/NK cell	1.0154
S:Fibro_1	Mfap5	Notch1	T:T/NK cell	1.0637
S:Fibro_1	Psen1	Notch1	T:T/NK cell	1.00791
S:Fibro_1	Col1a1	Itgb1	T:T/NK cell	1.55415
S:Fibro_1	Col1a2	Itgb1	T:T/NK cell	1.66419
S:Fibro_1	Col3a1	Itgb1	T:T/NK cell	1.64679
S:Fibro_1	Col4a1	Itgb1	T:T/NK cell	1.40598
S:Fibro_1	Col4a4	Itgb1	T:T/NK cell	1.07494
S:Fibro_1	Col5a1	Itgb1	T:T/NK cell	1.31456
S:Fibro_1	Col6a1	Itgb1	T:T/NK cell	2.1391
S:Fibro_1	Col6a2	Itgb1	T:T/NK cell	2.08298
S:Fibro_1	Col6a3	Itgb1	T:T/NK cell	2.09133
S:Fibro_1	Fbln1	Itgb1	T:T/NK cell	1.55777
S:Fibro_1	Hspg2	Itgb1	T:T/NK cell	1.87968
S:Fibro_1	Lama2	Itgb1	T:T/NK cell	1.77257
S:Fibro_1	Lama4	Itgb1	T:T/NK cell	1.42995
S:Fibro_1	Lamb1	Itgb1	T:T/NK cell	2.00356
S:Fibro_1	Lamc1	Itgb1	T:T/NK cell	1.98518
S:Fibro_1	Nid1	Itgb1	T:T/NK cell	1.84667
S:Fibro_1	Thbs2	Itgb1	T:T/NK cell	1.50243
S:Fibro_1	Vcam1	Itgb1	T:T/NK cell	1.57828
S:Fibro_1	Thbs2	Cd47	T:DC cell	2.55836
S:Fibro_1	Tgfb2	Tgfbr2	T:DC cell	1.14787
S:Fibro_1	Tgfb2	Tgfbr1	T:DC cell	1.51137
S:Fibro_1	Tgfb3	Tgfbr1	T:DC cell	1.08582
S:Fibro_1	Sema6d	Tyrobp	T:DC cell	1.93271
S:Fibro_1	Sema4c	Plxnb2	T:DC cell	1.0007
S:Fibro_1	Rarres2	Ccrl2	T:DC cell	2.22409
S:Fibro_1	Psen1	Notch2	T:DC cell	1.56207
S:Fibro_1	Penk	Ogfr	T:DC cell	1.7976
S:Fibro_1	Lama2	Rpsa	T:DC cell	1.63808
S:Fibro_1	Lamb2	Rpsa	T:DC cell	1.30539
S:Fibro_1	Icam1	Il2rg	T:DC cell	1.86829
S:Fibro_1	Hspg2	Ptprs	T:DC cell	1.61086
S:Fibro_1	Gnas	Adcy7	T:DC cell	1.50159
S:Fibro_1	Serpine1	Plaur	T:DC cell	1.68617
S:Fibro_1	Vcam1	Itgb7	T:DC cell	3.38465
S:Fibro_1	Mdk	Itga4	T:DC cell	1.69468
S:Fibro_1	Thbs2	Itga4	T:DC cell	2.62598
S:Fibro_1	Vcam1	Itga4	T:DC cell	2.72083
S:Fibro_1	Vcan	Itga4	T:DC cell	1.15703
S:Fibro_1	Flt3l	Flt3	T:DC cell	2.49126
S:Fibro_1	Col1a1	Ddr1	T:DC cell	2.46828
S:Fibro_1	Col3a1	Ddr1	T:DC cell	2.58792
S:Fibro_1	Col14a1	Cd44	T:DC cell	1.42628
S:Fibro_1	Col1a1	Cd44	T:DC cell	2.80451
S:Fibro_1	Col1a2	Cd44	T:DC cell	2.91355
S:Fibro_1	Fgf2	Cd44	T:DC cell	1.32395
S:Fibro_1	Vcan	Cd44	T:DC cell	1.43784
S:Fibro_1	Cd34	Sell	T:DC cell	2.39431
S:Fibro_1	Vcan	Sell	T:DC cell	1.06864
S:Fibro_1	C3	Itgax	T:DC cell	4.02512
S:Fibro_1	Icam1	Itgax	T:DC cell	2.46599
S:Fibro_1	C3	Itgam	T:DC cell	3.27275
S:Fibro_1	Ctgf	Itgam	T:DC cell	1.51274
S:Fibro_1	Cyr61	Itgam	T:DC cell	2.32604
S:Fibro_1	Icam1	Itgam	T:DC cell	1.74262
S:Fibro_1	Plat	Itgam	T:DC cell	1.70743
S:Fibro_1	Spon2	Itgam	T:DC cell	2.57635
S:Fibro_1	C3	C3ar1	T:DC cell	1.92806
S:Fibro_1	C3	Cr1l	T:DC cell	2.24986
S:Fibro_1	Bgn	Tlr2	T:DC cell	2.17548
S:Fibro_1	B2m	Klrd1	T:DC cell	2.62596
S:Fibro_1	Psen1	Ncstn	T:DC cell	1.11489
S:Fibro_1	Lrpap1	Sorl1	T:DC cell	1.45458
S:Fibro_1	Lpl	Lrp1	T:DC cell	1.5853
S:Fibro_1	Apoe	Ldlr	T:DC cell	1.1226
S:Fibro_1	Lrpap1	Ldlr	T:DC cell	1.30709
S:Fibro_1	Col1a1	Itgb1	T:DC cell	2.00011
S:Fibro_1	Col1a2	Itgb1	T:DC cell	2.11014
S:Fibro_1	Col3a1	Itgb1	T:DC cell	2.09275
S:Fibro_1	Col4a1	Itgb1	T:DC cell	1.85194
S:Fibro_1	Col4a3	Itgb1	T:DC cell	1.11118
S:Fibro_1	Col4a4	Itgb1	T:DC cell	1.52089
S:Fibro_1	Col4a5	Itgb1	T:DC cell	1.19369
S:Fibro_1	Col5a1	Itgb1	T:DC cell	1.76051
S:Fibro_1	Col5a2	Itgb1	T:DC cell	1.43677
S:Fibro_1	Col6a1	Itgb1	T:DC cell	2.58506
S:Fibro_1	Col6a2	Itgb1	T:DC cell	2.52894
S:Fibro_1	Col6a3	Itgb1	T:DC cell	2.53729
S:Fibro_1	Fbln1	Itgb1	T:DC cell	2.00373
S:Fibro_1	Fbn1	Itgb1	T:DC cell	1.15324
S:Fibro_1	Hspg2	Itgb1	T:DC cell	2.32564
S:Fibro_1	Lama2	Itgb1	T:DC cell	2.21852
S:Fibro_1	Lama4	Itgb1	T:DC cell	1.87591
S:Fibro_1	Lamb1	Itgb1	T:DC cell	2.44952
S:Fibro_1	Lamc1	Itgb1	T:DC cell	2.43113
S:Fibro_1	Mdk	Itgb1	T:DC cell	1.06809
S:Fibro_1	Nid1	Itgb1	T:DC cell	2.29263
S:Fibro_1	Thbs2	Itgb1	T:DC cell	1.94839
S:Fibro_1	Timp2	Itgb1	T:DC cell	1.09789
S:Fibro_1	Vcam1	Itgb1	T:DC cell	2.02423
S:Fibro_1	Thbs2	Cd47	T:MAC_Mo/M1	2.03913
S:Fibro_1	Tgfb2	Tgfbr1	T:MAC_Mo/M1	1.36701
S:Fibro_1	Sema6d	Tyrobp	T:MAC_Mo/M1	3.11327
S:Fibro_1	Sema4c	Plxnb2	T:MAC_Mo/M1	1.04595
S:Fibro_1	Rarres2	Ccrl2	T:MAC_Mo/M1	1.87112
S:Fibro_1	Psen1	Notch2	T:MAC_Mo/M1	1.75167
S:Fibro_1	Penk	Ogfr	T:MAC_Mo/M1	1.86772
S:Fibro_1	Ntn1	Adora2b	T:MAC_Mo/M1	1.88413
S:Fibro_1	Lama2	Rpsa	T:MAC_Mo/M1	1.71343
S:Fibro_1	Lamb2	Rpsa	T:MAC_Mo/M1	1.38074
S:Fibro_1	Icam1	Itgal	T:MAC_Mo/M1	2.00392
S:Fibro_1	Rps19	C5ar1	T:MAC_Mo/M1	1.05198
S:Fibro_1	Serpine1	Plaur	T:MAC_Mo/M1	3.3882
S:Fibro_1	Vcam1	Itgb7	T:MAC_Mo/M1	3.12743
S:Fibro_1	Mdk	Itga4	T:MAC_Mo/M1	1.61839
S:Fibro_1	Thbs2	Itga4	T:MAC_Mo/M1	2.54969
S:Fibro_1	Vcam1	Itga4	T:MAC_Mo/M1	2.64454
S:Fibro_1	Vcan	Itga4	T:MAC_Mo/M1	1.08074
S:Fibro_1	Fgf2	Sdc4	T:MAC_Mo/M1	1.08841
S:Fibro_1	Csf1	Csf1r	T:MAC_Mo/M1	1.61732
S:Fibro_1	Col1a1	Itga5	T:MAC_Mo/M1	1.99024
S:Fibro_1	Cyr61	Itga5	T:MAC_Mo/M1	1.27802
S:Fibro_1	Fbn1	Itga5	T:MAC_Mo/M1	1.25238
S:Fibro_1	Col14a1	Cd44	T:MAC_Mo/M1	2.24841
S:Fibro_1	Col1a1	Cd44	T:MAC_Mo/M1	3.62664
S:Fibro_1	Col1a2	Cd44	T:MAC_Mo/M1	3.73568
S:Fibro_1	Fgf2	Cd44	T:MAC_Mo/M1	2.14608
S:Fibro_1	Vcan	Cd44	T:MAC_Mo/M1	2.25997
S:Fibro_1	Vim	Cd44	T:MAC_Mo/M1	1.72657
S:Fibro_1	Cd34	Sell	T:MAC_Mo/M1	3.08294
S:Fibro_1	Vcan	Sell	T:MAC_Mo/M1	1.75726
S:Fibro_1	Ccl2	Ccr1	T:MAC_Mo/M1	1.3491
S:Fibro_1	C3	Itgam	T:MAC_Mo/M1	3.57171
S:Fibro_1	Ctgf	Itgam	T:MAC_Mo/M1	1.8117
S:Fibro_1	Cyr61	Itgam	T:MAC_Mo/M1	2.625
S:Fibro_1	Icam1	Itgam	T:MAC_Mo/M1	2.04158
S:Fibro_1	Plat	Itgam	T:MAC_Mo/M1	2.00639
S:Fibro_1	Spon2	Itgam	T:MAC_Mo/M1	2.87531
S:Fibro_1	C3	C3ar1	T:MAC_Mo/M1	1.98322
S:Fibro_1	C3	Cr1l	T:MAC_Mo/M1	2.23917
S:Fibro_1	Col1a2	Cd93	T:MAC_Mo/M1	1.05269
S:Fibro_1	Bgn	Tlr2	T:MAC_Mo/M1	3.03518
S:Fibro_1	Hras	Tlr2	T:MAC_Mo/M1	1.15208
S:Fibro_1	Vcan	Tlr2	T:MAC_Mo/M1	1.72608
S:Fibro_1	App	Tnfrsf21	T:MAC_Mo/M1	1.31728
S:Fibro_1	Apoe	Sorl1	T:MAC_Mo/M1	1.11843
S:Fibro_1	Lrpap1	Sorl1	T:MAC_Mo/M1	1.87192
S:Fibro_1	Apoe	Scarb1	T:MAC_Mo/M1	1.05816
S:Fibro_1	C3	Lrp1	T:MAC_Mo/M1	1.50764
S:Fibro_1	Lpl	Lrp1	T:MAC_Mo/M1	2.35515
S:Fibro_1	Serpine1	Lrp1	T:MAC_Mo/M1	1.09099
S:Fibro_1	Serpine2	Lrp1	T:MAC_Mo/M1	1.12791
S:Fibro_1	Apoe	Ldlr	T:MAC_Mo/M1	1.34434
S:Fibro_1	Lrpap1	Ldlr	T:MAC_Mo/M1	1.52883
S:Fibro_1	Anxa1	Fpr2	T:MAC_Mo/M1	1.44371
S:Fibro_1	App	Fpr2	T:MAC_Mo/M1	1.33193
S:Fibro_1	Hebp1	Fpr2	T:MAC_Mo/M1	1.59874
S:Fibro_1	Mfap2	Notch1	T:MAC_Mo/M1	1.00725
S:Fibro_1	Mfap5	Notch1	T:MAC_Mo/M1	1.05555
S:Fibro_1	Col1a1	Itgb1	T:MAC_Mo/M1	1.22093
S:Fibro_1	Col1a2	Itgb1	T:MAC_Mo/M1	1.33097
S:Fibro_1	Col3a1	Itgb1	T:MAC_Mo/M1	1.31357
S:Fibro_1	Col4a1	Itgb1	T:MAC_Mo/M1	1.07277
S:Fibro_1	Col6a1	Itgb1	T:MAC_Mo/M1	1.80589
S:Fibro_1	Col6a2	Itgb1	T:MAC_Mo/M1	1.74977
S:Fibro_1	Col6a3	Itgb1	T:MAC_Mo/M1	1.75812
S:Fibro_1	Fbln1	Itgb1	T:MAC_Mo/M1	1.22455
S:Fibro_1	Hspg2	Itgb1	T:MAC_Mo/M1	1.54646
S:Fibro_1	Lama2	Itgb1	T:MAC_Mo/M1	1.43935
S:Fibro_1	Lama4	Itgb1	T:MAC_Mo/M1	1.09674
S:Fibro_1	Lamb1	Itgb1	T:MAC_Mo/M1	1.67035
S:Fibro_1	Lamc1	Itgb1	T:MAC_Mo/M1	1.65196
S:Fibro_1	Nid1	Itgb1	T:MAC_Mo/M1	1.51345
S:Fibro_1	Thbs2	Itgb1	T:MAC_Mo/M1	1.16921
S:Fibro_1	Vcam1	Itgb1	T:MAC_Mo/M1	1.24506
S:Fibro_1	Thbs2	Cd47	T:B cell	1.9302
S:Fibro_1	Tgfb2	Tgfbr2	T:B cell	1.32494
S:Fibro_1	Psen1	Notch2	T:B cell	1.03192
S:Fibro_1	Penk	Ogfr	T:B cell	1.53611
S:Fibro_1	Lpl	Gpihbp1	T:B cell	1.81017
S:Fibro_1	Lama2	Rpsa	T:B cell	2.62512
S:Fibro_1	Lamb2	Rpsa	T:B cell	2.29244
S:Fibro_1	Icam1	Il2rg	T:B cell	1.97122
S:Fibro_1	Serpine1	Plaur	T:B cell	1.80279
S:Fibro_1	Vcam1	Itgb7	T:B cell	2.50935
S:Fibro_1	Mdk	Itga4	T:B cell	1.71761
S:Fibro_1	Thbs2	Itga4	T:B cell	2.64891
S:Fibro_1	Vcam1	Itga4	T:B cell	2.74375
S:Fibro_1	Vcan	Itga4	T:B cell	1.17995
S:Fibro_1	Fn1	Cd79a	T:B cell	2.85361
S:Fibro_1	Mmp2	Sdc2	T:B cell	1.12317
S:Fibro_1	Fgf2	Sdc4	T:B cell	1.1867
S:Fibro_1	Mdk	Sdc4	T:B cell	1.08725
S:Fibro_1	Col6a1	Itga6	T:B cell	2.19201
S:Fibro_1	Lama2	Itga6	T:B cell	1.88048
S:Fibro_1	Lama4	Itga6	T:B cell	1.56887
S:Fibro_1	Lamb1	Itga6	T:B cell	2.05847
S:Fibro_1	Lamc1	Itga6	T:B cell	2.04309
S:Fibro_1	Thbs2	Itga6	T:B cell	1.59534
S:Fibro_1	Cd34	Sell	T:B cell	3.25042
S:Fibro_1	Vcan	Sell	T:B cell	1.92475
S:Fibro_1	C3	Cd81	T:B cell	1.42147
S:Fibro_1	C3	Cd19	T:B cell	4.40475
S:Fibro_1	C3	Cr1l	T:B cell	2.42901
S:Fibro_1	Cyr61	Cav1	T:B cell	1.01848
S:Fibro_1	Lrpap1	Sorl1	T:B cell	1.46758
S:Fibro_1	Lpl	Lrp1	T:B cell	1.16086
S:Fibro_1	Col6a1	Itgb1	T:B cell	1.29745
S:Fibro_1	Col6a2	Itgb1	T:B cell	1.24133
S:Fibro_1	Col6a3	Itgb1	T:B cell	1.24968
S:Fibro_1	Hspg2	Itgb1	T:B cell	1.03803
S:Fibro_1	Lamb1	Itgb1	T:B cell	1.16191
S:Fibro_1	Lamc1	Itgb1	T:B cell	1.14352
S:Fibro_1	Nid1	Itgb1	T:B cell	1.00502
S:Fibro_1	Tnfsf12	Tnfrsf12a	T:SMC	1.1673
S:Fibro_1	Tgfb2	Tgfbr2	T:SMC	1.10172
S:Fibro_1	Tgfb2	Tgfbr3	T:SMC	1.54159
S:Fibro_1	Sfrp1	Fzd2	T:SMC	1.94528
S:Fibro_1	Rarres2	Ccrl2	T:SMC	1.31351
S:Fibro_1	Psen1	Notch3	T:SMC	3.30962
S:Fibro_1	Thbs2	Notch3	T:SMC	4.10388
S:Fibro_1	Psen1	Notch2	T:SMC	1.04815
S:Fibro_1	Penk	Ogfr	T:SMC	1.27617
S:Fibro_1	Ntn1	Neo1	T:SMC	1.76041
S:Fibro_1	Rgma	Neo1	T:SMC	1.84909
S:Fibro_1	Rgmb	Neo1	T:SMC	1.68662
S:Fibro_1	Nid1	Ptprf	T:SMC	1.9287
S:Fibro_1	Ngf	Maged1	T:SMC	1.98354
S:Fibro_1	Ngf	Kidins220	T:SMC	1.76122
S:Fibro_1	Myoc	Fzd7	T:SMC	1.47393
S:Fibro_1	Myoc	Fzd1	T:SMC	1.04312
S:Fibro_1	Mfge8	Pdgfrb	T:SMC	1.52076
S:Fibro_1	Pdap1	Pdgfrb	T:SMC	1.24921
S:Fibro_1	Lrpap1	Sort1	T:SMC	1.7838
S:Fibro_1	Ngf	Sort1	T:SMC	2.45984
S:Fibro_1	Lpl	Gpihbp1	T:SMC	1.01684
S:Fibro_1	Lama2	Itga7	T:SMC	3.74624
S:Fibro_1	Lamb1	Itga7	T:SMC	3.95624
S:Fibro_1	Lamc1	Itga7	T:SMC	3.93485
S:Fibro_1	Hspg2	Ptprs	T:SMC	1.55932
S:Fibro_1	Gnai2	S1pr3	T:SMC	1.30571
S:Fibro_1	Igf1	Igf1r	T:SMC	2.00053
S:Fibro_1	Gnas	Adcy9	T:SMC	1.53259
S:Fibro_1	Gas6	Mertk	T:SMC	1.81629
S:Fibro_1	Fgf2	Sdc2	T:SMC	1.18326
S:Fibro_1	Mmp2	Sdc2	T:SMC	2.34651
S:Fibro_1	Fgf2	Fgfr1	T:SMC	1.37673
S:Fibro_1	Fgf2	Gpc4	T:SMC	1.31809
S:Fibro_1	Fgf2	Sdc1	T:SMC	1.89043
S:Fibro_1	Hmgb1	Sdc1	T:SMC	1.44288
S:Fibro_1	Hspg2	Sdc1	T:SMC	3.07852
S:Fibro_1	Lpl	Sdc1	T:SMC	3.40899
S:Fibro_1	Mdk	Sdc1	T:SMC	1.59397
S:Fibro_1	Ptn	Sdc1	T:SMC	1.56057
S:Fibro_1	Igfbp4	Lrp6	T:SMC	2.43062
S:Fibro_1	Col1a1	Itgav	T:SMC	1.98427
S:Fibro_1	Col1a2	Itgav	T:SMC	2.09231
S:Fibro_1	Col4a1	Itgav	T:SMC	1.81011
S:Fibro_1	Col4a3	Itgav	T:SMC	1.13135
S:Fibro_1	Col4a4	Itgav	T:SMC	1.60606
S:Fibro_1	Col4a5	Itgav	T:SMC	1.18885
S:Fibro_1	Cyr61	Itgav	T:SMC	1.38605
S:Fibro_1	Fbn1	Itgav	T:SMC	1.59041
S:Fibro_1	Lama4	Itgav	T:SMC	1.91208
S:Fibro_1	Lamb1	Itgav	T:SMC	2.41669
S:Fibro_1	Lamc1	Itgav	T:SMC	2.3823
S:Fibro_1	Nid1	Itgav	T:SMC	1.87079
S:Fibro_1	Serpine1	Itgav	T:SMC	1.07311
S:Fibro_1	Col1a1	Itga1	T:SMC	2.31393
S:Fibro_1	Col1a2	Itga1	T:SMC	2.42196
S:Fibro_1	Col4a1	Itga1	T:SMC	2.17676
S:Fibro_1	Col4a3	Itga1	T:SMC	1.441
S:Fibro_1	Col4a4	Itga1	T:SMC	1.85871
S:Fibro_1	Col4a5	Itga1	T:SMC	1.52651
S:Fibro_1	Col5a1	Itga1	T:SMC	2.07634
S:Fibro_1	Col5a2	Itga1	T:SMC	1.82659
S:Fibro_1	Col6a1	Itga1	T:SMC	2.91088
S:Fibro_1	Col6a2	Itga1	T:SMC	2.85576
S:Fibro_1	Col6a3	Itga1	T:SMC	2.86111
S:Fibro_1	Col8a1	Itga1	T:SMC	1.18689
S:Fibro_1	Lama2	Itga1	T:SMC	2.52235
S:Fibro_1	Lamb1	Itga1	T:SMC	2.77134
S:Fibro_1	Lamc1	Itga1	T:SMC	2.74695
S:Fibro_1	Col1a1	Ddr2	T:SMC	1.64133
S:Fibro_1	Col3a1	Ddr2	T:SMC	1.71797
S:Fibro_1	C3	Cd81	T:SMC	2.45176
S:Fibro_1	C3	Cr1l	T:SMC	2.23397
S:Fibro_1	Col1a2	Cd93	T:SMC	1.04485
S:Fibro_1	Bmp4	Bmpr2	T:SMC	1.90387
S:Fibro_1	Rgma	Bmpr2	T:SMC	1.23807
S:Fibro_1	Rgmb	Bmpr2	T:SMC	1.2026
S:Fibro_1	Bmp4	Bmpr1a	T:SMC	2.4137
S:Fibro_1	App	Cav1	T:SMC	1.03012
S:Fibro_1	Cyr61	Cav1	T:SMC	2.63317
S:Fibro_1	Hras	Cav1	T:SMC	1.59772
S:Fibro_1	Icam1	Cav1	T:SMC	1.67975
S:Fibro_1	Lpl	Lrp1	T:SMC	1.64244
S:Fibro_1	Adm	Calcrl	T:SMC	2.00089
S:Fibro_1	Cyr61	Itgb5	T:SMC	1.34442
S:Fibro_1	Serpine1	Itgb5	T:SMC	1.03549
S:Fibro_1	Mfap2	Notch1	T:SMC	1.03843
S:Fibro_1	Mfap5	Notch1	T:SMC	1.08674
S:Fibro_1	Psen1	Notch1	T:SMC	1.03095
S:Fibro_1	Adam9	Itgb1	T:SMC	1.1267
S:Fibro_1	Col1a1	Itgb1	T:SMC	2.6309
S:Fibro_1	Col1a2	Itgb1	T:SMC	2.74094
S:Fibro_1	Col3a1	Itgb1	T:SMC	2.72354
S:Fibro_1	Col4a1	Itgb1	T:SMC	2.48274
S:Fibro_1	Col4a3	Itgb1	T:SMC	1.74197
S:Fibro_1	Col4a4	Itgb1	T:SMC	2.15169
S:Fibro_1	Col4a5	Itgb1	T:SMC	1.82448
S:Fibro_1	Col5a1	Itgb1	T:SMC	2.39131
S:Fibro_1	Col5a2	Itgb1	T:SMC	2.06757
S:Fibro_1	Col6a1	Itgb1	T:SMC	3.21586
S:Fibro_1	Col6a2	Itgb1	T:SMC	3.15973
S:Fibro_1	Col6a3	Itgb1	T:SMC	3.16808
S:Fibro_1	Fbln1	Itgb1	T:SMC	2.63452
S:Fibro_1	Fbn1	Itgb1	T:SMC	1.78404
S:Fibro_1	Hspg2	Itgb1	T:SMC	2.95643
S:Fibro_1	Lama2	Itgb1	T:SMC	2.84932
S:Fibro_1	Lama4	Itgb1	T:SMC	2.50671
S:Fibro_1	Lamb1	Itgb1	T:SMC	3.08031
S:Fibro_1	Lamc1	Itgb1	T:SMC	3.06193
S:Fibro_1	Mdk	Itgb1	T:SMC	1.69888
S:Fibro_1	Nid1	Itgb1	T:SMC	2.92342
S:Fibro_1	Thbs2	Itgb1	T:SMC	2.57918
S:Fibro_1	Timp2	Itgb1	T:SMC	1.72868
S:Fibro_1	Vcam1	Itgb1	T:SMC	2.65503
S:Fibro_1	Vcan	Itgb1	T:SMC	1.14623
S:Fibro_1	Gas6	Axl	T:SMC	1.56637
S:Fibro_1	Tnfsf12	Tnfrsf12a	T:Fibro_3	1.2954
S:Fibro_1	Timp1	Cd63	T:Fibro_3	1.04527
S:Fibro_1	Thbs2	Cd47	T:Fibro_3	1.69891
S:Fibro_1	Tgfb2	Tgfbr2	T:Fibro_3	1.55515
S:Fibro_1	Tgfb3	Tgfbr2	T:Fibro_3	1.1186
S:Fibro_1	Tgfb2	Tgfbr1	T:Fibro_3	1.6959
S:Fibro_1	Tgfb3	Tgfbr1	T:Fibro_3	1.27035
S:Fibro_1	Tgfb2	Tgfbr3	T:Fibro_3	1.73429
S:Fibro_1	Tfpi	F3	T:Fibro_3	1.33555
S:Fibro_1	Slit2	Robo1	T:Fibro_3	1.51907
S:Fibro_1	Sfrp1	Fzd2	T:Fibro_3	2.09551
S:Fibro_1	Rarres2	Cmklr1	T:Fibro_3	2.02172
S:Fibro_1	Rarres2	Ccrl2	T:Fibro_3	1.02263
S:Fibro_1	Psen1	Notch2	T:Fibro_3	1.27912
S:Fibro_1	Penk	Ogfr	T:Fibro_3	1.32013
S:Fibro_1	Ntn1	Neo1	T:Fibro_3	1.7081
S:Fibro_1	Rgma	Neo1	T:Fibro_3	1.79678
S:Fibro_1	Rgmb	Neo1	T:Fibro_3	1.63431
S:Fibro_1	Ngf	Maged1	T:Fibro_3	2.38343
S:Fibro_1	Ngf	Kidins220	T:Fibro_3	1.7762
S:Fibro_1	Myoc	Fzd7	T:Fibro_3	1.13252
S:Fibro_1	Myoc	Fzd1	T:Fibro_3	1.67986
S:Fibro_1	Lama2	Rpsa	T:Fibro_3	1.45456
S:Fibro_1	Lamb2	Rpsa	T:Fibro_3	1.12188
S:Fibro_1	Hspg2	Ptprs	T:Fibro_3	1.73309
S:Fibro_1	Ntn1	Unc5b	T:Fibro_3	2.10454
S:Fibro_1	Igf1	Igf1r	T:Fibro_3	1.68324
S:Fibro_1	Gnas	Adcy7	T:Fibro_3	1.11588
S:Fibro_1	Hspg2	Col13a1	T:Fibro_3	2.02151
S:Fibro_1	Nid1	Col13a1	T:Fibro_3	2.1615
S:Fibro_1	Nid2	Col13a1	T:Fibro_3	1.01012
S:Fibro_1	Fgf2	Sdc2	T:Fibro_3	1.27168
S:Fibro_1	Mmp2	Sdc2	T:Fibro_3	2.43492
S:Fibro_1	Fgf2	Fgfrl1	T:Fibro_3	1.3248
S:Fibro_1	Fgf2	Fgfr1	T:Fibro_3	1.74587
S:Fibro_1	Fgf2	Gpc4	T:Fibro_3	1.24281
S:Fibro_1	Fgf2	Sdc1	T:Fibro_3	1.53663
S:Fibro_1	Hmgb1	Sdc1	T:Fibro_3	1.08908
S:Fibro_1	Hspg2	Sdc1	T:Fibro_3	2.72472
S:Fibro_1	Lpl	Sdc1	T:Fibro_3	3.05519
S:Fibro_1	Mdk	Sdc1	T:Fibro_3	1.24017
S:Fibro_1	Ptn	Sdc1	T:Fibro_3	1.20677
S:Fibro_1	Fgf2	Sdc4	T:Fibro_3	1.74765
S:Fibro_1	Mdk	Sdc4	T:Fibro_3	1.64819
S:Fibro_1	Tfpi	Sdc4	T:Fibro_3	1.48566
S:Fibro_1	Igfbp4	Lrp6	T:Fibro_3	2.42309
S:Fibro_1	Col5a1	Sdc3	T:Fibro_3	1.5533
S:Fibro_1	Fgf2	Sdc3	T:Fibro_3	1.56633
S:Fibro_1	Mdk	Sdc3	T:Fibro_3	1.45987
S:Fibro_1	Ptn	Sdc3	T:Fibro_3	1.62747
S:Fibro_1	Col4a1	Itgb8	T:Fibro_3	1.81235
S:Fibro_1	Col1a1	Itgav	T:Fibro_3	2.05464
S:Fibro_1	Col1a2	Itgav	T:Fibro_3	2.16268
S:Fibro_1	Col4a1	Itgav	T:Fibro_3	1.88048
S:Fibro_1	Col4a3	Itgav	T:Fibro_3	1.20171
S:Fibro_1	Col4a4	Itgav	T:Fibro_3	1.67643
S:Fibro_1	Col4a5	Itgav	T:Fibro_3	1.25922
S:Fibro_1	Cyr61	Itgav	T:Fibro_3	1.45642
S:Fibro_1	Fbn1	Itgav	T:Fibro_3	1.66077
S:Fibro_1	Lama4	Itgav	T:Fibro_3	1.98245
S:Fibro_1	Lamb1	Itgav	T:Fibro_3	2.48705
S:Fibro_1	Lamc1	Itgav	T:Fibro_3	2.45267
S:Fibro_1	Nid1	Itgav	T:Fibro_3	1.94116
S:Fibro_1	Serpine1	Itgav	T:Fibro_3	1.14348
S:Fibro_1	Col1a1	Itga11	T:Fibro_3	2.0645
S:Fibro_1	Col1a2	Itga11	T:Fibro_3	2.16254
S:Fibro_1	Col1a1	Ddr2	T:Fibro_3	1.58723
S:Fibro_1	Col3a1	Ddr2	T:Fibro_3	1.66387
S:Fibro_1	Col1a1	Ddr1	T:Fibro_3	1.31658
S:Fibro_1	Col3a1	Ddr1	T:Fibro_3	1.43622
S:Fibro_1	Col1a1	Itga5	T:Fibro_3	1.76357
S:Fibro_1	Cyr61	Itga5	T:Fibro_3	1.05134
S:Fibro_1	Fbn1	Itga5	T:Fibro_3	1.0257
S:Fibro_1	Col1a1	Cd44	T:Fibro_3	1.21886
S:Fibro_1	Col1a2	Cd44	T:Fibro_3	1.32789
S:Fibro_1	C3	Cd81	T:Fibro_3	2.91473
S:Fibro_1	C3	Cr1l	T:Fibro_3	2.37366
S:Fibro_1	Bmp4	Bmpr2	T:Fibro_3	1.89003
S:Fibro_1	Rgma	Bmpr2	T:Fibro_3	1.22423
S:Fibro_1	Rgmb	Bmpr2	T:Fibro_3	1.18876
S:Fibro_1	Bmp4	Bmpr1a	T:Fibro_3	2.24514
S:Fibro_1	Bmp4	Acvr1	T:Fibro_3	2.09505
S:Fibro_1	Inhbb	Acvr1	T:Fibro_3	1.46253
S:Fibro_1	Tgfb2	Acvr1	T:Fibro_3	1.70455
S:Fibro_1	Bgn	Tlr4	T:Fibro_3	2.08435
S:Fibro_1	Bgn	Tlr2	T:Fibro_3	1.80754
S:Fibro_1	C3	Lrp1	T:Fibro_3	1.96342
S:Fibro_1	Calr	Lrp1	T:Fibro_3	1.04527
S:Fibro_1	Ctgf	Lrp1	T:Fibro_3	1.04641
S:Fibro_1	Lpl	Lrp1	T:Fibro_3	2.81094
S:Fibro_1	Lrpap1	Lrp1	T:Fibro_3	1.26792
S:Fibro_1	Plat	Lrp1	T:Fibro_3	1.20011
S:Fibro_1	Serpine1	Lrp1	T:Fibro_3	1.54677
S:Fibro_1	Serpine2	Lrp1	T:Fibro_3	1.5837
S:Fibro_1	Dcn	Egfr	T:Fibro_3	3.21569
S:Fibro_1	Hsp90aa1	Egfr	T:Fibro_3	1.05645
S:Fibro_1	Adm	Ramp2	T:Fibro_3	2.10638
S:Fibro_1	Cyr61	Itgb5	T:Fibro_3	1.57013
S:Fibro_1	Serpine1	Itgb5	T:Fibro_3	1.26119
S:Fibro_1	Mfap5	Notch1	T:Fibro_3	1.02361
S:Fibro_1	Col1a1	Itgb1	T:Fibro_3	1.53652
S:Fibro_1	Col1a2	Itgb1	T:Fibro_3	1.64656
S:Fibro_1	Col3a1	Itgb1	T:Fibro_3	1.62916
S:Fibro_1	Col4a1	Itgb1	T:Fibro_3	1.38836
S:Fibro_1	Col4a4	Itgb1	T:Fibro_3	1.05731
S:Fibro_1	Col5a1	Itgb1	T:Fibro_3	1.29693
S:Fibro_1	Col6a1	Itgb1	T:Fibro_3	2.12147
S:Fibro_1	Col6a2	Itgb1	T:Fibro_3	2.06535
S:Fibro_1	Col6a3	Itgb1	T:Fibro_3	2.0737
S:Fibro_1	Fbln1	Itgb1	T:Fibro_3	1.54014
S:Fibro_1	Hspg2	Itgb1	T:Fibro_3	1.86205
S:Fibro_1	Lama2	Itgb1	T:Fibro_3	1.75494
S:Fibro_1	Lama4	Itgb1	T:Fibro_3	1.41233
S:Fibro_1	Lamb1	Itgb1	T:Fibro_3	1.98593
S:Fibro_1	Lamc1	Itgb1	T:Fibro_3	1.96755
S:Fibro_1	Nid1	Itgb1	T:Fibro_3	1.82904
S:Fibro_1	Thbs2	Itgb1	T:Fibro_3	1.4848
S:Fibro_1	Vcam1	Itgb1	T:Fibro_3	1.56065
S:Fibro_1	Timp1	Cd63	T:Pericyte	1.74856
S:Fibro_1	Thbs2	Cd47	T:Pericyte	1.92842
S:Fibro_1	Tgfb2	Tgfbr2	T:Pericyte	1.13055
S:Fibro_1	Rarres2	Ccrl2	T:Pericyte	1.38657
S:Fibro_1	Psen1	Notch3	T:Pericyte	3.39148
S:Fibro_1	Thbs2	Notch3	T:Pericyte	4.18574
S:Fibro_1	Ntn1	Adora2b	T:Pericyte	1.55706
S:Fibro_1	Ngf	Maged1	T:Pericyte	1.86022
S:Fibro_1	Myoc	Fzd4	T:Pericyte	1.19554
S:Fibro_1	Mfge8	Pdgfrb	T:Pericyte	3.63416
S:Fibro_1	Pdap1	Pdgfrb	T:Pericyte	3.36261
S:Fibro_1	Lama2	Itga7	T:Pericyte	4.15579
S:Fibro_1	Lamb1	Itga7	T:Pericyte	4.36578
S:Fibro_1	Lamc1	Itga7	T:Pericyte	4.3444
S:Fibro_1	Icam1	Il2ra	T:Pericyte	1.34446
S:Fibro_1	Gnas	Ptgir	T:Pericyte	1.66483
S:Fibro_1	Ntn1	Unc5b	T:Pericyte	1.65019
S:Fibro_1	Gnai2	S1pr3	T:Pericyte	2.07736
S:Fibro_1	Igf1	Igf1r	T:Pericyte	1.85611
S:Fibro_1	Fgf2	Sdc2	T:Pericyte	1.72388
S:Fibro_1	Hras	Sdc2	T:Pericyte	1.01077
S:Fibro_1	Mmp2	Sdc2	T:Pericyte	2.88713
S:Fibro_1	Fgf2	Nrp1	T:Pericyte	1.56693
S:Fibro_1	Pgf	Nrp1	T:Pericyte	1.86254
S:Fibro_1	Vegfb	Nrp1	T:Pericyte	1.39667
S:Fibro_1	Fgf2	Sdc1	T:Pericyte	1.88122
S:Fibro_1	Hmgb1	Sdc1	T:Pericyte	1.43367
S:Fibro_1	Hspg2	Sdc1	T:Pericyte	3.06931
S:Fibro_1	Lpl	Sdc1	T:Pericyte	3.39978
S:Fibro_1	Mdk	Sdc1	T:Pericyte	1.58476
S:Fibro_1	Ptn	Sdc1	T:Pericyte	1.55136
S:Fibro_1	Col1a1	Itga1	T:Pericyte	2.96785
S:Fibro_1	Col1a2	Itga1	T:Pericyte	3.07588
S:Fibro_1	Col4a1	Itga1	T:Pericyte	2.83068
S:Fibro_1	Col4a3	Itga1	T:Pericyte	2.09492
S:Fibro_1	Col4a4	Itga1	T:Pericyte	2.51263
S:Fibro_1	Col4a5	Itga1	T:Pericyte	2.18043
S:Fibro_1	Col5a1	Itga1	T:Pericyte	2.73026
S:Fibro_1	Col5a2	Itga1	T:Pericyte	2.48051
S:Fibro_1	Col6a1	Itga1	T:Pericyte	3.5648
S:Fibro_1	Col6a2	Itga1	T:Pericyte	3.50968
S:Fibro_1	Col6a3	Itga1	T:Pericyte	3.51503
S:Fibro_1	Col8a1	Itga1	T:Pericyte	1.84081
S:Fibro_1	Lama2	Itga1	T:Pericyte	3.17626
S:Fibro_1	Lamb1	Itga1	T:Pericyte	3.42526
S:Fibro_1	Lamc1	Itga1	T:Pericyte	3.40087
S:Fibro_1	Col1a1	Ddr2	T:Pericyte	1.48961
S:Fibro_1	Col3a1	Ddr2	T:Pericyte	1.56625
S:Fibro_1	Calr	Scarf1	T:Pericyte	1.56653
S:Fibro_1	C3	Cd81	T:Pericyte	3.78893
S:Fibro_1	C3	Cr1l	T:Pericyte	2.73165
S:Fibro_1	Bmp4	Bmpr2	T:Pericyte	1.94944
S:Fibro_1	Rgma	Bmpr2	T:Pericyte	1.28364
S:Fibro_1	Rgmb	Bmpr2	T:Pericyte	1.24817
S:Fibro_1	Bmp4	Bmpr1a	T:Pericyte	2.16905
S:Fibro_1	App	Tnfrsf21	T:Pericyte	2.5488
S:Fibro_1	App	Ncstn	T:Pericyte	1.04256
S:Fibro_1	Psen1	Ncstn	T:Pericyte	1.18086
S:Fibro_1	C3	Lrp1	T:Pericyte	1.50573
S:Fibro_1	Lpl	Lrp1	T:Pericyte	2.35324
S:Fibro_1	Serpine1	Lrp1	T:Pericyte	1.08908
S:Fibro_1	Serpine2	Lrp1	T:Pericyte	1.126
S:Fibro_1	Cyr61	Itgb5	T:Pericyte	1.78943
S:Fibro_1	Ltbp1	Itgb5	T:Pericyte	1.07988
S:Fibro_1	Serpine1	Itgb5	T:Pericyte	1.48049
S:Fibro_1	Adam17	Notch1	T:Pericyte	1.16028
S:Fibro_1	Mfap2	Notch1	T:Pericyte	1.41841
S:Fibro_1	Mfap5	Notch1	T:Pericyte	1.46671
S:Fibro_1	Psen1	Notch1	T:Pericyte	1.41093
S:Fibro_1	Adam17	Itgb1	T:Pericyte	1.06694
S:Fibro_1	Adam9	Itgb1	T:Pericyte	1.34538
S:Fibro_1	Col1a1	Itgb1	T:Pericyte	2.84957
S:Fibro_1	Col1a2	Itgb1	T:Pericyte	2.95961
S:Fibro_1	Col3a1	Itgb1	T:Pericyte	2.94221
S:Fibro_1	Col4a1	Itgb1	T:Pericyte	2.70141
S:Fibro_1	Col4a3	Itgb1	T:Pericyte	1.96065
S:Fibro_1	Col4a4	Itgb1	T:Pericyte	2.37036
S:Fibro_1	Col4a5	Itgb1	T:Pericyte	2.04315
S:Fibro_1	Col5a1	Itgb1	T:Pericyte	2.60998
S:Fibro_1	Col5a2	Itgb1	T:Pericyte	2.28624
S:Fibro_1	Col6a1	Itgb1	T:Pericyte	3.43453
S:Fibro_1	Col6a2	Itgb1	T:Pericyte	3.37841
S:Fibro_1	Col6a3	Itgb1	T:Pericyte	3.38676
S:Fibro_1	Fbln1	Itgb1	T:Pericyte	2.85319
S:Fibro_1	Fbn1	Itgb1	T:Pericyte	2.00271
S:Fibro_1	Hspg2	Itgb1	T:Pericyte	3.1751
S:Fibro_1	Lama2	Itgb1	T:Pericyte	3.06799
S:Fibro_1	Lama4	Itgb1	T:Pericyte	2.72538
S:Fibro_1	Lamb1	Itgb1	T:Pericyte	3.29898
S:Fibro_1	Lamc1	Itgb1	T:Pericyte	3.2806
S:Fibro_1	Mdk	Itgb1	T:Pericyte	1.91755
S:Fibro_1	Nid1	Itgb1	T:Pericyte	3.14209
S:Fibro_1	Thbs2	Itgb1	T:Pericyte	2.79785
S:Fibro_1	Timp2	Itgb1	T:Pericyte	1.94736
S:Fibro_1	Vcam1	Itgb1	T:Pericyte	2.8737
S:Fibro_1	Vcan	Itgb1	T:Pericyte	1.3649
S:Fibro_1	Gas6	Axl	T:Pericyte	1.15178
S:Fibro_1	Vcan	Tlr1	T:MAC_3	1.04233
S:Fibro_1	Thbs2	Cd47	T:MAC_3	1.59417
S:Fibro_1	Tgfb2	Tgfbr2	T:MAC_3	1.4731
S:Fibro_1	Tgfb3	Tgfbr2	T:MAC_3	1.03655
S:Fibro_1	Tgfb2	Tgfbr1	T:MAC_3	1.72606
S:Fibro_1	Tgfb3	Tgfbr1	T:MAC_3	1.30051
S:Fibro_1	Sema6d	Tyrobp	T:MAC_3	1.79173
S:Fibro_1	Sema6d	Trem2	T:MAC_3	2.05827
S:Fibro_1	Sema4c	Plxnb2	T:MAC_3	1.34933
S:Fibro_1	Rarres2	Cmklr1	T:MAC_3	2.23776
S:Fibro_1	Rarres2	Ccrl2	T:MAC_3	2.16651
S:Fibro_1	Psen1	Notch2	T:MAC_3	1.03212
S:Fibro_1	Pgf	Nrp2	T:MAC_3	1.02189
S:Fibro_1	Penk	Ogfr	T:MAC_3	1.58288
S:Fibro_1	Lpl	Gpihbp1	T:MAC_3	1.04702
S:Fibro_1	Lama2	Rpsa	T:MAC_3	1.48056
S:Fibro_1	Lamb2	Rpsa	T:MAC_3	1.14787
S:Fibro_1	Hspg2	Ptprs	T:MAC_3	1.44265
S:Fibro_1	Rps19	C5ar1	T:MAC_3	1.05318
S:Fibro_1	Gnas	Adcy7	T:MAC_3	1.11838
S:Fibro_1	Serpine1	Plaur	T:MAC_3	1.76891
S:Fibro_1	Vcam1	Itgb7	T:MAC_3	2.04714
S:Fibro_1	Mdk	Itga4	T:MAC_3	1.24548
S:Fibro_1	Thbs2	Itga4	T:MAC_3	2.17678
S:Fibro_1	Vcam1	Itga4	T:MAC_3	2.27163
S:Fibro_1	Fgf2	Sdc4	T:MAC_3	1.52052
S:Fibro_1	Mdk	Sdc4	T:MAC_3	1.42106
S:Fibro_1	Tfpi	Sdc4	T:MAC_3	1.25852
S:Fibro_1	Igfbp4	Lrp6	T:MAC_3	2.51817
S:Fibro_1	Csf1	Csf1r	T:MAC_3	2.36491
S:Fibro_1	Col6a1	Itga6	T:MAC_3	3.16925
S:Fibro_1	Lama2	Itga6	T:MAC_3	2.85771
S:Fibro_1	Lama4	Itga6	T:MAC_3	2.5461
S:Fibro_1	Lamb1	Itga6	T:MAC_3	3.0357
S:Fibro_1	Lamc1	Itga6	T:MAC_3	3.02032
S:Fibro_1	Thbs2	Itga6	T:MAC_3	2.57257
S:Fibro_1	Col5a1	Sdc3	T:MAC_3	1.65786
S:Fibro_1	Fgf2	Sdc3	T:MAC_3	1.67089
S:Fibro_1	Mdk	Sdc3	T:MAC_3	1.56443
S:Fibro_1	Ptn	Sdc3	T:MAC_3	1.73203
S:Fibro_1	Col1a1	Itgav	T:MAC_3	1.77295
S:Fibro_1	Col1a2	Itgav	T:MAC_3	1.88099
S:Fibro_1	Col4a1	Itgav	T:MAC_3	1.59879
S:Fibro_1	Col4a4	Itgav	T:MAC_3	1.39474
S:Fibro_1	Cyr61	Itgav	T:MAC_3	1.17473
S:Fibro_1	Fbn1	Itgav	T:MAC_3	1.37909
S:Fibro_1	Lama4	Itgav	T:MAC_3	1.70076
S:Fibro_1	Lamb1	Itgav	T:MAC_3	2.20536
S:Fibro_1	Lamc1	Itgav	T:MAC_3	2.17098
S:Fibro_1	Nid1	Itgav	T:MAC_3	1.65947
S:Fibro_1	Col1a1	Itga5	T:MAC_3	1.76828
S:Fibro_1	Cyr61	Itga5	T:MAC_3	1.05605
S:Fibro_1	Fbn1	Itga5	T:MAC_3	1.03041
S:Fibro_1	Col14a1	Cd44	T:MAC_3	1.0185
S:Fibro_1	Col1a1	Cd44	T:MAC_3	2.39673
S:Fibro_1	Col1a2	Cd44	T:MAC_3	2.50577
S:Fibro_1	Vcan	Cd44	T:MAC_3	1.03006
S:Fibro_1	C3	Itgax	T:MAC_3	2.96673
S:Fibro_1	Icam1	Itgax	T:MAC_3	1.4076
S:Fibro_1	C3	Itgam	T:MAC_3	3.15887
S:Fibro_1	Ctgf	Itgam	T:MAC_3	1.39885
S:Fibro_1	Cyr61	Itgam	T:MAC_3	2.21215
S:Fibro_1	Icam1	Itgam	T:MAC_3	1.62873
S:Fibro_1	Plat	Itgam	T:MAC_3	1.59355
S:Fibro_1	Spon2	Itgam	T:MAC_3	2.46246
S:Fibro_1	C3	Cd81	T:MAC_3	1.81223
S:Fibro_1	C3	C5ar2	T:MAC_3	2.21988
S:Fibro_1	C3	C3ar1	T:MAC_3	3.79877
S:Fibro_1	C3	Cr1l	T:MAC_3	2.18889
S:Fibro_1	Col1a1	Cd93	T:MAC_3	1.68845
S:Fibro_1	Col1a2	Cd93	T:MAC_3	1.80448
S:Fibro_1	Col4a1	Cd93	T:MAC_3	1.65628
S:Fibro_1	Bmp4	Bmpr2	T:MAC_3	1.60773
S:Fibro_1	Bgn	Tlr4	T:MAC_3	2.19257
S:Fibro_1	Bgn	Tlr2	T:MAC_3	2.46941
S:Fibro_1	Vcan	Tlr2	T:MAC_3	1.1603
S:Fibro_1	App	Tnfrsf21	T:MAC_3	1.02302
S:Fibro_1	App	Ncstn	T:MAC_3	1.1776
S:Fibro_1	Psen1	Ncstn	T:MAC_3	1.31589
S:Fibro_1	Lrpap1	Sorl1	T:MAC_3	1.19704
S:Fibro_1	C3	Lrp1	T:MAC_3	1.30914
S:Fibro_1	Lpl	Lrp1	T:MAC_3	2.15665
S:Fibro_1	Cyr61	Itgb5	T:MAC_3	1.59099
S:Fibro_1	Serpine1	Itgb5	T:MAC_3	1.28205
S:Fibro_1	Col1a1	Itgb1	T:MAC_3	1.88457
S:Fibro_1	Col1a2	Itgb1	T:MAC_3	1.99461
S:Fibro_1	Col3a1	Itgb1	T:MAC_3	1.97721
S:Fibro_1	Col4a1	Itgb1	T:MAC_3	1.7364
S:Fibro_1	Col4a4	Itgb1	T:MAC_3	1.40536
S:Fibro_1	Col4a5	Itgb1	T:MAC_3	1.07815
S:Fibro_1	Col5a1	Itgb1	T:MAC_3	1.64498
S:Fibro_1	Col5a2	Itgb1	T:MAC_3	1.32123
S:Fibro_1	Col6a1	Itgb1	T:MAC_3	2.46952
S:Fibro_1	Col6a2	Itgb1	T:MAC_3	2.4134
S:Fibro_1	Col6a3	Itgb1	T:MAC_3	2.42175
S:Fibro_1	Fbln1	Itgb1	T:MAC_3	1.88819
S:Fibro_1	Fbn1	Itgb1	T:MAC_3	1.0377
S:Fibro_1	Hspg2	Itgb1	T:MAC_3	2.2101
S:Fibro_1	Lama2	Itgb1	T:MAC_3	2.10299
S:Fibro_1	Lama4	Itgb1	T:MAC_3	1.76038
S:Fibro_1	Lamb1	Itgb1	T:MAC_3	2.33398
S:Fibro_1	Lamc1	Itgb1	T:MAC_3	2.3156
S:Fibro_1	Nid1	Itgb1	T:MAC_3	2.17709
S:Fibro_1	Thbs2	Itgb1	T:MAC_3	1.83285
S:Fibro_1	Vcam1	Itgb1	T:MAC_3	1.9087
S:Fibro_1	Thbs2	Cd47	T:MAC_APC	1.71992
S:Fibro_1	Tgfb2	Tgfbr2	T:MAC_APC	1.6881
S:Fibro_1	Tgfb3	Tgfbr2	T:MAC_APC	1.25155
S:Fibro_1	Tgfb2	Tgfbr1	T:MAC_APC	1.98927
S:Fibro_1	Tgfb3	Tgfbr1	T:MAC_APC	1.56372
S:Fibro_1	Tgfb2	Eng	T:MAC_APC	1.27915
S:Fibro_1	Sema6d	Tyrobp	T:MAC_APC	2.02162
S:Fibro_1	Sema6d	Trem2	T:MAC_APC	2.26424
S:Fibro_1	Sema6d	Kdr	T:MAC_APC	1.6387
S:Fibro_1	Timp3	Kdr	T:MAC_APC	2.58269
S:Fibro_1	Vegfc	Kdr	T:MAC_APC	2.20071
S:Fibro_1	Sema4c	Plxnb2	T:MAC_APC	1.02234
S:Fibro_1	Rarres2	Cmklr1	T:MAC_APC	1.96624
S:Fibro_1	Rarres2	Ccrl2	T:MAC_APC	1.79519
S:Fibro_1	Psen1	Notch4	T:MAC_APC	1.28213
S:Fibro_1	Thbs2	Notch4	T:MAC_APC	1.43039
S:Fibro_1	Pgf	Nrp2	T:MAC_APC	1.63065
S:Fibro_1	Vegfc	Nrp2	T:MAC_APC	1.6005
S:Fibro_1	Pgf	Flt1	T:MAC_APC	2.6163
S:Fibro_1	Vegfb	Flt1	T:MAC_APC	2.22443
S:Fibro_1	Vegfc	Flt1	T:MAC_APC	2.10716
S:Fibro_1	Penk	Ogfr	T:MAC_APC	1.72493
S:Fibro_1	Ngf	Maged1	T:MAC_APC	1.13494
S:Fibro_1	Ngf	Kidins220	T:MAC_APC	1.69893
S:Fibro_1	Lpl	Gpihbp1	T:MAC_APC	3.46696
S:Fibro_1	Lama2	Rpsa	T:MAC_APC	1.41595
S:Fibro_1	Lamb2	Rpsa	T:MAC_APC	1.08327
S:Fibro_1	Hspg2	Ptprs	T:MAC_APC	1.43453
S:Fibro_1	Ntn1	Unc5b	T:MAC_APC	1.60839
S:Fibro_1	Igf1	Igf1r	T:MAC_APC	1.64675
S:Fibro_1	Gas6	Mertk	T:MAC_APC	1.63587
S:Fibro_1	Slit2	Robo4	T:MAC_APC	1.50772
S:Fibro_1	Serpine1	Plaur	T:MAC_APC	1.5962
S:Fibro_1	Thbs2	Itga4	T:MAC_APC	1.91834
S:Fibro_1	Vcam1	Itga4	T:MAC_APC	2.01319
S:Fibro_1	Fgf2	Nrp1	T:MAC_APC	1.79131
S:Fibro_1	Pgf	Nrp1	T:MAC_APC	2.08691
S:Fibro_1	Vegfb	Nrp1	T:MAC_APC	1.62104
S:Fibro_1	Fgf2	Sdc4	T:MAC_APC	1.09493
S:Fibro_1	Igfbp4	Lrp6	T:MAC_APC	2.25733
S:Fibro_1	Csf1	Csf1r	T:MAC_APC	1.97052
S:Fibro_1	Col6a1	Itga6	T:MAC_APC	3.28949
S:Fibro_1	Lama2	Itga6	T:MAC_APC	2.97795
S:Fibro_1	Lama4	Itga6	T:MAC_APC	2.66634
S:Fibro_1	Lamb1	Itga6	T:MAC_APC	3.15595
S:Fibro_1	Lamc1	Itga6	T:MAC_APC	3.14056
S:Fibro_1	Thbs2	Itga6	T:MAC_APC	2.69281
S:Fibro_1	Col5a1	Sdc3	T:MAC_APC	1.21687
S:Fibro_1	Fgf2	Sdc3	T:MAC_APC	1.22989
S:Fibro_1	Mdk	Sdc3	T:MAC_APC	1.12344
S:Fibro_1	Ptn	Sdc3	T:MAC_APC	1.29104
S:Fibro_1	Col1a1	Itgav	T:MAC_APC	1.8618
S:Fibro_1	Col1a2	Itgav	T:MAC_APC	1.96983
S:Fibro_1	Col4a1	Itgav	T:MAC_APC	1.68763
S:Fibro_1	Col4a3	Itgav	T:MAC_APC	1.00887
S:Fibro_1	Col4a4	Itgav	T:MAC_APC	1.48358
S:Fibro_1	Col4a5	Itgav	T:MAC_APC	1.06638
S:Fibro_1	Cyr61	Itgav	T:MAC_APC	1.26357
S:Fibro_1	Fbn1	Itgav	T:MAC_APC	1.46793
S:Fibro_1	Lama4	Itgav	T:MAC_APC	1.7896
S:Fibro_1	Lamb1	Itgav	T:MAC_APC	2.29421
S:Fibro_1	Lamc1	Itgav	T:MAC_APC	2.25982
S:Fibro_1	Nid1	Itgav	T:MAC_APC	1.74832
S:Fibro_1	Col1a1	Itga1	T:MAC_APC	2.10617
S:Fibro_1	Col1a2	Itga1	T:MAC_APC	2.21421
S:Fibro_1	Col4a1	Itga1	T:MAC_APC	1.96901
S:Fibro_1	Col4a3	Itga1	T:MAC_APC	1.23324
S:Fibro_1	Col4a4	Itga1	T:MAC_APC	1.65096
S:Fibro_1	Col4a5	Itga1	T:MAC_APC	1.31875
S:Fibro_1	Col5a1	Itga1	T:MAC_APC	1.86858
S:Fibro_1	Col5a2	Itga1	T:MAC_APC	1.61884
S:Fibro_1	Col6a1	Itga1	T:MAC_APC	2.70313
S:Fibro_1	Col6a2	Itga1	T:MAC_APC	2.648
S:Fibro_1	Col6a3	Itga1	T:MAC_APC	2.65335
S:Fibro_1	Lama2	Itga1	T:MAC_APC	2.31459
S:Fibro_1	Lamb1	Itga1	T:MAC_APC	2.56358
S:Fibro_1	Lamc1	Itga1	T:MAC_APC	2.5392
S:Fibro_1	Col1a1	Flt4	T:MAC_APC	1.82567
S:Fibro_1	Col1a2	Flt4	T:MAC_APC	1.94071
S:Fibro_1	Vegfc	Flt4	T:MAC_APC	1.20257
S:Fibro_1	Col1a1	Cd36	T:MAC_APC	2.42185
S:Fibro_1	Col1a2	Cd36	T:MAC_APC	2.50989
S:Fibro_1	Col1a1	Itga5	T:MAC_APC	1.93061
S:Fibro_1	Cyr61	Itga5	T:MAC_APC	1.21839
S:Fibro_1	Fbn1	Itga5	T:MAC_APC	1.19275
S:Fibro_1	Col1a1	Cd44	T:MAC_APC	1.5506
S:Fibro_1	Col1a2	Cd44	T:MAC_APC	1.65963
S:Fibro_1	Calr	Scarf1	T:MAC_APC	1.22505
S:Fibro_1	C3	Itgam	T:MAC_APC	2.62994
S:Fibro_1	Cyr61	Itgam	T:MAC_APC	1.68322
S:Fibro_1	Icam1	Itgam	T:MAC_APC	1.0998
S:Fibro_1	Plat	Itgam	T:MAC_APC	1.06462
S:Fibro_1	Spon2	Itgam	T:MAC_APC	1.93353
S:Fibro_1	C3	Cd81	T:MAC_APC	2.58657
S:Fibro_1	C3	C5ar2	T:MAC_APC	2.29512
S:Fibro_1	C3	C3ar1	T:MAC_APC	3.31315
S:Fibro_1	C3	Cr1l	T:MAC_APC	2.61634
S:Fibro_1	Col1a1	Cd93	T:MAC_APC	2.10707
S:Fibro_1	Col1a2	Cd93	T:MAC_APC	2.22311
S:Fibro_1	Col4a1	Cd93	T:MAC_APC	2.07491
S:Fibro_1	Col4a2	Cd93	T:MAC_APC	1.36884
S:Fibro_1	Bmp4	Bmpr2	T:MAC_APC	2.04767
S:Fibro_1	Rgma	Bmpr2	T:MAC_APC	1.38187
S:Fibro_1	Rgmb	Bmpr2	T:MAC_APC	1.3464
S:Fibro_1	Bgn	Tlr4	T:MAC_APC	2.15922
S:Fibro_1	Bgn	Tlr2	T:MAC_APC	2.64404
S:Fibro_1	Vcan	Tlr2	T:MAC_APC	1.33493
S:Fibro_1	Igf1	Insr	T:MAC_APC	1.86723
S:Fibro_1	App	Ncstn	T:MAC_APC	1.08704
S:Fibro_1	Psen1	Ncstn	T:MAC_APC	1.22533
S:Fibro_1	App	Cav1	T:MAC_APC	1.12672
S:Fibro_1	Cyr61	Cav1	T:MAC_APC	2.72978
S:Fibro_1	Hras	Cav1	T:MAC_APC	1.69433
S:Fibro_1	Icam1	Cav1	T:MAC_APC	1.77636
S:Fibro_1	Apoe	Scarb1	T:MAC_APC	1.06746
S:Fibro_1	Lpl	Lrp1	T:MAC_APC	1.82747
S:Fibro_1	Angptl2	Tie1	T:MAC_APC	2.48581
S:Fibro_1	Angptl4	Tie1	T:MAC_APC	1.55397
S:Fibro_1	Angptl1	Tek	T:MAC_APC	1.43582
S:Fibro_1	Adm	Ramp2	T:MAC_APC	1.75475
S:Fibro_1	Adm	Calcrl	T:MAC_APC	2.01927
S:Fibro_1	Cyr61	Itgb5	T:MAC_APC	1.62304
S:Fibro_1	Serpine1	Itgb5	T:MAC_APC	1.31411
S:Fibro_1	Adam17	Notch1	T:MAC_APC	1.10883
S:Fibro_1	Mfap2	Notch1	T:MAC_APC	1.36697
S:Fibro_1	Mfap5	Notch1	T:MAC_APC	1.41527
S:Fibro_1	Psen1	Notch1	T:MAC_APC	1.35948
S:Fibro_1	Col1a1	Itgb1	T:MAC_APC	1.9448
S:Fibro_1	Col1a2	Itgb1	T:MAC_APC	2.05484
S:Fibro_1	Col3a1	Itgb1	T:MAC_APC	2.03744
S:Fibro_1	Col4a1	Itgb1	T:MAC_APC	1.79663
S:Fibro_1	Col4a3	Itgb1	T:MAC_APC	1.05587
S:Fibro_1	Col4a4	Itgb1	T:MAC_APC	1.46559
S:Fibro_1	Col4a5	Itgb1	T:MAC_APC	1.13838
S:Fibro_1	Col5a1	Itgb1	T:MAC_APC	1.70521
S:Fibro_1	Col5a2	Itgb1	T:MAC_APC	1.38146
S:Fibro_1	Col6a1	Itgb1	T:MAC_APC	2.52975
S:Fibro_1	Col6a2	Itgb1	T:MAC_APC	2.47363
S:Fibro_1	Col6a3	Itgb1	T:MAC_APC	2.48198
S:Fibro_1	Fbln1	Itgb1	T:MAC_APC	1.94842
S:Fibro_1	Fbn1	Itgb1	T:MAC_APC	1.09793
S:Fibro_1	Hspg2	Itgb1	T:MAC_APC	2.27033
S:Fibro_1	Lama2	Itgb1	T:MAC_APC	2.16322
S:Fibro_1	Lama4	Itgb1	T:MAC_APC	1.8206
S:Fibro_1	Lamb1	Itgb1	T:MAC_APC	2.39421
S:Fibro_1	Lamc1	Itgb1	T:MAC_APC	2.37583
S:Fibro_1	Mdk	Itgb1	T:MAC_APC	1.01278
S:Fibro_1	Nid1	Itgb1	T:MAC_APC	2.23732
S:Fibro_1	Thbs2	Itgb1	T:MAC_APC	1.89308
S:Fibro_1	Timp2	Itgb1	T:MAC_APC	1.04258
S:Fibro_1	Vcam1	Itgb1	T:MAC_APC	1.96893
S:Fibro_1	Vcam1	Itga9	T:MAC_APC	2.06039
S:Fibro_1	Tnfsf12	Tnfrsf12a	T:Fibro_5	1.16068
S:Fibro_1	Thbs2	Cd47	T:Fibro_5	1.98875
S:Fibro_1	Tgfb2	Tgfbr2	T:Fibro_5	1.72656
S:Fibro_1	Tgfb3	Tgfbr2	T:Fibro_5	1.29001
S:Fibro_1	Tgfb2	Tgfbr1	T:Fibro_5	1.63416
S:Fibro_1	Tgfb3	Tgfbr1	T:Fibro_5	1.20862
S:Fibro_1	Tgfb3	Acvrl1	T:Fibro_5	1.15481
S:Fibro_1	Tgfb2	Tgfbr3	T:Fibro_5	1.66499
S:Fibro_1	Tgfb2	Eng	T:Fibro_5	1.16623
S:Fibro_1	Tfpi	F3	T:Fibro_5	1.38672
S:Fibro_1	Sfrp1	Fzd2	T:Fibro_5	1.83087
S:Fibro_1	Sema6d	Kdr	T:Fibro_5	1.27703
S:Fibro_1	Timp3	Kdr	T:Fibro_5	2.22103
S:Fibro_1	Vegfc	Kdr	T:Fibro_5	1.83905
S:Fibro_1	Rarres2	Cmklr1	T:Fibro_5	2.2926
S:Fibro_1	Rarres2	Ccrl2	T:Fibro_5	1.10322
S:Fibro_1	Psen1	Notch4	T:Fibro_5	1.19895
S:Fibro_1	Thbs2	Notch4	T:Fibro_5	1.34721
S:Fibro_1	Thbs2	Notch3	T:Fibro_5	1.79296
S:Fibro_1	Pgf	Nrp2	T:Fibro_5	1.02648
S:Fibro_1	Pgf	Flt1	T:Fibro_5	2.07721
S:Fibro_1	Vegfb	Flt1	T:Fibro_5	1.68535
S:Fibro_1	Vegfc	Flt1	T:Fibro_5	1.56807
S:Fibro_1	Penk	Ogfr	T:Fibro_5	1.5452
S:Fibro_1	Ntn1	Neo1	T:Fibro_5	1.53551
S:Fibro_1	Rgma	Neo1	T:Fibro_5	1.62418
S:Fibro_1	Rgmb	Neo1	T:Fibro_5	1.46171
S:Fibro_1	Ngf	Maged1	T:Fibro_5	1.92312
S:Fibro_1	Ngf	Kidins220	T:Fibro_5	1.61047
S:Fibro_1	Myoc	Fzd7	T:Fibro_5	1.0655
S:Fibro_1	Myoc	Fzd1	T:Fibro_5	1.10054
S:Fibro_1	Ngf	Sort1	T:Fibro_5	1.62101
S:Fibro_1	Lpl	Gpihbp1	T:Fibro_5	3.16683
S:Fibro_1	Lama2	Rpsa	T:Fibro_5	1.594
S:Fibro_1	Lamb2	Rpsa	T:Fibro_5	1.26131
S:Fibro_1	Hspg2	Ptprs	T:Fibro_5	1.56184
S:Fibro_1	Gnas	Ptgir	T:Fibro_5	1.31444
S:Fibro_1	Ntn1	Unc5b	T:Fibro_5	1.68262
S:Fibro_1	Igf1	Igf1r	T:Fibro_5	1.83889
S:Fibro_1	Gnas	Adcy7	T:Fibro_5	1.09012
S:Fibro_1	Slit2	Robo4	T:Fibro_5	1.47481
S:Fibro_1	Fgf2	Sdc2	T:Fibro_5	1.44055
S:Fibro_1	Mmp2	Sdc2	T:Fibro_5	2.6038
S:Fibro_1	Fgf2	Nrp1	T:Fibro_5	1.56463
S:Fibro_1	Pgf	Nrp1	T:Fibro_5	1.86024
S:Fibro_1	Vegfb	Nrp1	T:Fibro_5	1.39437
S:Fibro_1	Fgf2	Fgfr1	T:Fibro_5	1.50622
S:Fibro_1	Fgf2	Gpc4	T:Fibro_5	1.15189
S:Fibro_1	Fgf2	Sdc1	T:Fibro_5	1.12861
S:Fibro_1	Hspg2	Sdc1	T:Fibro_5	2.3167
S:Fibro_1	Lpl	Sdc1	T:Fibro_5	2.64717
S:Fibro_1	Fgf2	Sdc4	T:Fibro_5	1.10161
S:Fibro_1	Mdk	Sdc4	T:Fibro_5	1.00216
S:Fibro_1	Igfbp4	Lrp6	T:Fibro_5	2.35247
S:Fibro_1	Col6a1	Itga6	T:Fibro_5	2.71207
S:Fibro_1	Lama2	Itga6	T:Fibro_5	2.40054
S:Fibro_1	Lama4	Itga6	T:Fibro_5	2.08892
S:Fibro_1	Lamb1	Itga6	T:Fibro_5	2.57853
S:Fibro_1	Lamc1	Itga6	T:Fibro_5	2.56315
S:Fibro_1	Thbs2	Itga6	T:Fibro_5	2.1154
S:Fibro_1	Col4a1	Itgb8	T:Fibro_5	1.7873
S:Fibro_1	Col1a1	Itgav	T:Fibro_5	1.90145
S:Fibro_1	Col1a2	Itgav	T:Fibro_5	2.00949
S:Fibro_1	Col4a1	Itgav	T:Fibro_5	1.72729
S:Fibro_1	Col4a3	Itgav	T:Fibro_5	1.04852
S:Fibro_1	Col4a4	Itgav	T:Fibro_5	1.52324
S:Fibro_1	Col4a5	Itgav	T:Fibro_5	1.10603
S:Fibro_1	Cyr61	Itgav	T:Fibro_5	1.30323
S:Fibro_1	Fbn1	Itgav	T:Fibro_5	1.50759
S:Fibro_1	Lama4	Itgav	T:Fibro_5	1.82926
S:Fibro_1	Lamb1	Itgav	T:Fibro_5	2.33386
S:Fibro_1	Lamc1	Itgav	T:Fibro_5	2.29948
S:Fibro_1	Nid1	Itgav	T:Fibro_5	1.78797
S:Fibro_1	Col1a1	Itga11	T:Fibro_5	1.98876
S:Fibro_1	Col1a2	Itga11	T:Fibro_5	2.0868
S:Fibro_1	Col1a1	Itga1	T:Fibro_5	2.03826
S:Fibro_1	Col1a2	Itga1	T:Fibro_5	2.1463
S:Fibro_1	Col4a1	Itga1	T:Fibro_5	1.9011
S:Fibro_1	Col4a3	Itga1	T:Fibro_5	1.16534
S:Fibro_1	Col4a4	Itga1	T:Fibro_5	1.58305
S:Fibro_1	Col4a5	Itga1	T:Fibro_5	1.25085
S:Fibro_1	Col5a1	Itga1	T:Fibro_5	1.80067
S:Fibro_1	Col5a2	Itga1	T:Fibro_5	1.55093
S:Fibro_1	Col6a1	Itga1	T:Fibro_5	2.63522
S:Fibro_1	Col6a2	Itga1	T:Fibro_5	2.5801
S:Fibro_1	Col6a3	Itga1	T:Fibro_5	2.58545
S:Fibro_1	Lama2	Itga1	T:Fibro_5	2.24668
S:Fibro_1	Lamb1	Itga1	T:Fibro_5	2.49568
S:Fibro_1	Lamc1	Itga1	T:Fibro_5	2.47129
S:Fibro_1	Col1a1	Ddr2	T:Fibro_5	1.81906
S:Fibro_1	Col3a1	Ddr2	T:Fibro_5	1.8957
S:Fibro_1	Col1a1	Cd36	T:Fibro_5	2.08542
S:Fibro_1	Col1a2	Cd36	T:Fibro_5	2.17345
S:Fibro_1	Col1a1	Ddr1	T:Fibro_5	1.23648
S:Fibro_1	Col3a1	Ddr1	T:Fibro_5	1.35612
S:Fibro_1	Col1a1	Itga5	T:Fibro_5	1.94885
S:Fibro_1	Cyr61	Itga5	T:Fibro_5	1.23663
S:Fibro_1	Fbn1	Itga5	T:Fibro_5	1.21099
S:Fibro_1	Col1a2	Cd44	T:Fibro_5	1.0725
S:Fibro_1	Calr	Scarf1	T:Fibro_5	1.13067
S:Fibro_1	C3	Itgam	T:Fibro_5	1.87181
S:Fibro_1	Spon2	Itgam	T:Fibro_5	1.1754
S:Fibro_1	C3	Cd81	T:Fibro_5	2.88029
S:Fibro_1	C3	C3ar1	T:Fibro_5	2.03678
S:Fibro_1	C3	Cr1l	T:Fibro_5	2.60598
S:Fibro_1	Col1a1	Cd93	T:Fibro_5	1.35737
S:Fibro_1	Col1a2	Cd93	T:Fibro_5	1.4734
S:Fibro_1	Col4a1	Cd93	T:Fibro_5	1.3252
S:Fibro_1	Bmp4	Bmpr2	T:Fibro_5	2.11439
S:Fibro_1	Rgma	Bmpr2	T:Fibro_5	1.44859
S:Fibro_1	Rgmb	Bmpr2	T:Fibro_5	1.41312
S:Fibro_1	Bmp4	Bmpr1a	T:Fibro_5	2.01896
S:Fibro_1	Bmp4	Acvr1	T:Fibro_5	1.96863
S:Fibro_1	Inhbb	Acvr1	T:Fibro_5	1.33611
S:Fibro_1	Tgfb2	Acvr1	T:Fibro_5	1.57814
S:Fibro_1	Bgn	Tlr4	T:Fibro_5	2.04686
S:Fibro_1	Bgn	Tlr2	T:Fibro_5	1.89069
S:Fibro_1	Igf1	Insr	T:Fibro_5	1.78687
S:Fibro_1	App	Ncstn	T:Fibro_5	1.01854
S:Fibro_1	Psen1	Ncstn	T:Fibro_5	1.15684
S:Fibro_1	Cyr61	Cav1	T:Fibro_5	2.40091
S:Fibro_1	Hras	Cav1	T:Fibro_5	1.36546
S:Fibro_1	Icam1	Cav1	T:Fibro_5	1.44749
S:Fibro_1	Lpl	Vldlr	T:Fibro_5	2.33843
S:Fibro_1	Lrpap1	Vldlr	T:Fibro_5	1.35142
S:Fibro_1	C3	Lrp1	T:Fibro_5	2.01109
S:Fibro_1	Calr	Lrp1	T:Fibro_5	1.09293
S:Fibro_1	Ctgf	Lrp1	T:Fibro_5	1.09408
S:Fibro_1	Lpl	Lrp1	T:Fibro_5	2.8586
S:Fibro_1	Lrpap1	Lrp1	T:Fibro_5	1.31559
S:Fibro_1	Plat	Lrp1	T:Fibro_5	1.24778
S:Fibro_1	Serpine1	Lrp1	T:Fibro_5	1.59444
S:Fibro_1	Serpine2	Lrp1	T:Fibro_5	1.63136
S:Fibro_1	Dcn	Egfr	T:Fibro_5	3.42024
S:Fibro_1	Hsp90aa1	Egfr	T:Fibro_5	1.261
S:Fibro_1	Angptl2	Tie1	T:Fibro_5	2.27831
S:Fibro_1	Angptl4	Tie1	T:Fibro_5	1.34647
S:Fibro_1	Angptl1	Tek	T:Fibro_5	1.67637
S:Fibro_1	Adm	Ramp2	T:Fibro_5	2.17645
S:Fibro_1	Adm	Calcrl	T:Fibro_5	2.13775
S:Fibro_1	Cyr61	Itgb5	T:Fibro_5	1.73666
S:Fibro_1	Ltbp1	Itgb5	T:Fibro_5	1.02711
S:Fibro_1	Serpine1	Itgb5	T:Fibro_5	1.42772
S:Fibro_1	Mfap2	Notch1	T:Fibro_5	1.17023
S:Fibro_1	Mfap5	Notch1	T:Fibro_5	1.21853
S:Fibro_1	Psen1	Notch1	T:Fibro_5	1.16274
S:Fibro_1	Col1a1	Itgb1	T:Fibro_5	2.01429
S:Fibro_1	Col1a2	Itgb1	T:Fibro_5	2.12433
S:Fibro_1	Col3a1	Itgb1	T:Fibro_5	2.10693
S:Fibro_1	Col4a1	Itgb1	T:Fibro_5	1.86613
S:Fibro_1	Col4a3	Itgb1	T:Fibro_5	1.12536
S:Fibro_1	Col4a4	Itgb1	T:Fibro_5	1.53508
S:Fibro_1	Col4a5	Itgb1	T:Fibro_5	1.20787
S:Fibro_1	Col5a1	Itgb1	T:Fibro_5	1.7747
S:Fibro_1	Col5a2	Itgb1	T:Fibro_5	1.45096
S:Fibro_1	Col6a1	Itgb1	T:Fibro_5	2.59925
S:Fibro_1	Col6a2	Itgb1	T:Fibro_5	2.54312
S:Fibro_1	Col6a3	Itgb1	T:Fibro_5	2.55147
S:Fibro_1	Fbln1	Itgb1	T:Fibro_5	2.01791
S:Fibro_1	Fbn1	Itgb1	T:Fibro_5	1.16743
S:Fibro_1	Hspg2	Itgb1	T:Fibro_5	2.33982
S:Fibro_1	Lama2	Itgb1	T:Fibro_5	2.23271
S:Fibro_1	Lama4	Itgb1	T:Fibro_5	1.8901
S:Fibro_1	Lamb1	Itgb1	T:Fibro_5	2.4637
S:Fibro_1	Lamc1	Itgb1	T:Fibro_5	2.44532
S:Fibro_1	Mdk	Itgb1	T:Fibro_5	1.08227
S:Fibro_1	Nid1	Itgb1	T:Fibro_5	2.30681
S:Fibro_1	Thbs2	Itgb1	T:Fibro_5	1.96257
S:Fibro_1	Timp2	Itgb1	T:Fibro_5	1.11207
S:Fibro_1	Vcam1	Itgb1	T:Fibro_5	2.03842
S:Fibro_1	Vcam1	Itga9	T:Fibro_5	2.07053
S:Fibro_1	Gas6	Axl	T:Fibro_5	1.72697
S:Fibro_1	Pros1	Axl	T:Fibro_5	1.12793
S:Fibro_1	Thbs2	Cd47	T:MAC_4	2.78226
S:Fibro_1	Tgfb2	Tgfbr2	T:MAC_4	1.42381
S:Fibro_1	Tgfb2	Tgfbr1	T:MAC_4	2.01016
S:Fibro_1	Tgfb3	Tgfbr1	T:MAC_4	1.58461
S:Fibro_1	Sema6d	Tyrobp	T:MAC_4	2.89385
S:Fibro_1	Sema4c	Plxnb2	T:MAC_4	1.08682
S:Fibro_1	Rarres2	Ccrl2	T:MAC_4	1.96578
S:Fibro_1	Psen1	Notch2	T:MAC_4	1.34549
S:Fibro_1	Pgf	Flt1	T:MAC_4	1.30595
S:Fibro_1	Penk	Ogfr	T:MAC_4	1.54162
S:Fibro_1	Lpl	Gpihbp1	T:MAC_4	1.52269
S:Fibro_1	Lama2	Rpsa	T:MAC_4	1.76494
S:Fibro_1	Lamb2	Rpsa	T:MAC_4	1.43226
S:Fibro_1	Icam1	Itgal	T:MAC_4	3.43249
S:Fibro_1	Icam1	Il2rg	T:MAC_4	1.22605
S:Fibro_1	Gnai2	S1pr5	T:MAC_4	1.09945
S:Fibro_1	Gnas	Adcy7	T:MAC_4	1.34127
S:Fibro_1	Serpine1	Plaur	T:MAC_4	2.72011
S:Fibro_1	Vcam1	Itgb7	T:MAC_4	2.4956
S:Fibro_1	Mdk	Itga4	T:MAC_4	2.38122
S:Fibro_1	Tgm2	Itga4	T:MAC_4	1.25522
S:Fibro_1	Thbs1	Itga4	T:MAC_4	1.16679
S:Fibro_1	Thbs2	Itga4	T:MAC_4	3.31252
S:Fibro_1	Vcam1	Itga4	T:MAC_4	3.40737
S:Fibro_1	Vcan	Itga4	T:MAC_4	1.84357
S:Fibro_1	Mmp2	Sdc2	T:MAC_4	1.17325
S:Fibro_1	Cxcl12	Cxcr4	T:MAC_4	1.03962
S:Fibro_1	Csf1	Csf1r	T:MAC_4	2.21377
S:Fibro_1	Col1a1	Itgav	T:MAC_4	2.08251
S:Fibro_1	Col1a2	Itgav	T:MAC_4	2.19055
S:Fibro_1	Col4a1	Itgav	T:MAC_4	1.90835
S:Fibro_1	Col4a3	Itgav	T:MAC_4	1.22959
S:Fibro_1	Col4a4	Itgav	T:MAC_4	1.7043
S:Fibro_1	Col4a5	Itgav	T:MAC_4	1.2871
S:Fibro_1	Cyr61	Itgav	T:MAC_4	1.48429
S:Fibro_1	Fbn1	Itgav	T:MAC_4	1.68865
S:Fibro_1	Lama4	Itgav	T:MAC_4	2.01032
S:Fibro_1	Lamb1	Itgav	T:MAC_4	2.51493
S:Fibro_1	Lamc1	Itgav	T:MAC_4	2.48054
S:Fibro_1	Nid1	Itgav	T:MAC_4	1.96903
S:Fibro_1	Serpine1	Itgav	T:MAC_4	1.17135
S:Fibro_1	Col1a2	Cd36	T:MAC_4	1.01602
S:Fibro_1	Col14a1	Cd44	T:MAC_4	1.22695
S:Fibro_1	Col1a1	Cd44	T:MAC_4	2.60518
S:Fibro_1	Col1a2	Cd44	T:MAC_4	2.71422
S:Fibro_1	Fgf2	Cd44	T:MAC_4	1.12462
S:Fibro_1	Vcan	Cd44	T:MAC_4	1.23851
S:Fibro_1	C3	Itgax	T:MAC_4	3.17463
S:Fibro_1	Icam1	Itgax	T:MAC_4	1.61549
S:Fibro_1	C3	Itgam	T:MAC_4	2.95912
S:Fibro_1	Ctgf	Itgam	T:MAC_4	1.1991
S:Fibro_1	Cyr61	Itgam	T:MAC_4	2.0124
S:Fibro_1	Icam1	Itgam	T:MAC_4	1.42898
S:Fibro_1	Plat	Itgam	T:MAC_4	1.3938
S:Fibro_1	Spon2	Itgam	T:MAC_4	2.26271
S:Fibro_1	C3	Cr1l	T:MAC_4	2.53464
S:Fibro_1	Bmp4	Bmpr2	T:MAC_4	2.11978
S:Fibro_1	Rgma	Bmpr2	T:MAC_4	1.45398
S:Fibro_1	Rgmb	Bmpr2	T:MAC_4	1.41851
S:Fibro_1	Bgn	Tlr2	T:MAC_4	2.50644
S:Fibro_1	Vcan	Tlr2	T:MAC_4	1.19734
S:Fibro_1	B2m	Hfe	T:MAC_4	1.84982
S:Fibro_1	App	Tnfrsf21	T:MAC_4	1.15809
S:Fibro_1	Lrpap1	Sorl1	T:MAC_4	1.6188
S:Fibro_1	Apoe	Scarb1	T:MAC_4	1.11311
S:Fibro_1	C3	Lrp1	T:MAC_4	1.44348
S:Fibro_1	Lpl	Lrp1	T:MAC_4	2.29099
S:Fibro_1	Serpine1	Lrp1	T:MAC_4	1.02683
S:Fibro_1	Serpine2	Lrp1	T:MAC_4	1.06375
S:Fibro_1	Apoe	Ldlr	T:MAC_4	1.0662
S:Fibro_1	Lrpap1	Ldlr	T:MAC_4	1.25069
S:Fibro_1	Anxa1	Fpr2	T:MAC_4	1.18775
S:Fibro_1	App	Fpr2	T:MAC_4	1.07596
S:Fibro_1	Hebp1	Fpr2	T:MAC_4	1.34277
S:Fibro_1	Mfap2	Notch1	T:MAC_4	1.02139
S:Fibro_1	Mfap5	Notch1	T:MAC_4	1.06969
S:Fibro_1	Psen1	Notch1	T:MAC_4	1.0139
S:Fibro_1	Col1a1	Itgb1	T:MAC_4	1.86421
S:Fibro_1	Col1a2	Itgb1	T:MAC_4	1.97424
S:Fibro_1	Col3a1	Itgb1	T:MAC_4	1.95685
S:Fibro_1	Col4a1	Itgb1	T:MAC_4	1.71604
S:Fibro_1	Col4a4	Itgb1	T:MAC_4	1.38499
S:Fibro_1	Col4a5	Itgb1	T:MAC_4	1.05779
S:Fibro_1	Col5a1	Itgb1	T:MAC_4	1.62462
S:Fibro_1	Col5a2	Itgb1	T:MAC_4	1.30087
S:Fibro_1	Col6a1	Itgb1	T:MAC_4	2.44916
S:Fibro_1	Col6a2	Itgb1	T:MAC_4	2.39304
S:Fibro_1	Col6a3	Itgb1	T:MAC_4	2.40139
S:Fibro_1	Fbln1	Itgb1	T:MAC_4	1.86783
S:Fibro_1	Fbn1	Itgb1	T:MAC_4	1.01734
S:Fibro_1	Hspg2	Itgb1	T:MAC_4	2.18974
S:Fibro_1	Lama2	Itgb1	T:MAC_4	2.08263
S:Fibro_1	Lama4	Itgb1	T:MAC_4	1.74001
S:Fibro_1	Lamb1	Itgb1	T:MAC_4	2.31362
S:Fibro_1	Lamc1	Itgb1	T:MAC_4	2.29523
S:Fibro_1	Nid1	Itgb1	T:MAC_4	2.15673
S:Fibro_1	Thbs2	Itgb1	T:MAC_4	1.81249
S:Fibro_1	Vcam1	Itgb1	T:MAC_4	1.88834
S:Fibro_1	Vcan	Tlr1	T:IFNIC	1.24553
S:Fibro_1	Tnfsf12	Tnfrsf12a	T:IFNIC	1.26973
S:Fibro_1	Thbs2	Cd47	T:IFNIC	2.6022
S:Fibro_1	Tgfb2	Tgfbr2	T:IFNIC	1.42495
S:Fibro_1	Tgfb2	Tgfbr1	T:IFNIC	1.84589
S:Fibro_1	Tgfb3	Tgfbr1	T:IFNIC	1.42034
S:Fibro_1	Sema6d	Tyrobp	T:IFNIC	2.42139
S:Fibro_1	Sema6d	Trem2	T:IFNIC	1.95198
S:Fibro_1	Sema4c	Plxnb2	T:IFNIC	1.07385
S:Fibro_1	Rarres2	Cmklr1	T:IFNIC	2.23735
S:Fibro_1	Rarres2	Ccrl2	T:IFNIC	2.55304
S:Fibro_1	Psen1	Notch2	T:IFNIC	1.40409
S:Fibro_1	Pgf	Nrp2	T:IFNIC	1.03265
S:Fibro_1	Vegfc	Nrp2	T:IFNIC	1.00251
S:Fibro_1	Penk	Ogfr	T:IFNIC	2.60961
S:Fibro_1	Ntn1	Adora2b	T:IFNIC	1.30507
S:Fibro_1	Pltp	Abca1	T:IFNIC	1.17375
S:Fibro_1	Lama2	Rpsa	T:IFNIC	1.00015
S:Fibro_1	Gnai2	C5ar1	T:IFNIC	1.13963
S:Fibro_1	Rps19	C5ar1	T:IFNIC	1.23141
S:Fibro_1	Gas6	Mertk	T:IFNIC	1.70178
S:Fibro_1	Serpine1	Plaur	T:IFNIC	2.16911
S:Fibro_1	Vcam1	Itgb7	T:IFNIC	2.18739
S:Fibro_1	Mdk	Itga4	T:IFNIC	1.50584
S:Fibro_1	Thbs2	Itga4	T:IFNIC	2.43714
S:Fibro_1	Vcam1	Itga4	T:IFNIC	2.53199
S:Fibro_1	Pgf	Nrp1	T:IFNIC	1.0113
S:Fibro_1	Fgf2	Sdc4	T:IFNIC	1.32423
S:Fibro_1	Mdk	Sdc4	T:IFNIC	1.22477
S:Fibro_1	Tfpi	Sdc4	T:IFNIC	1.06223
S:Fibro_1	Csf1	Csf1r	T:IFNIC	2.21889
S:Fibro_1	Col6a1	Itga6	T:IFNIC	2.50668
S:Fibro_1	Lama2	Itga6	T:IFNIC	2.19514
S:Fibro_1	Lama4	Itga6	T:IFNIC	1.88353
S:Fibro_1	Lamb1	Itga6	T:IFNIC	2.37314
S:Fibro_1	Lamc1	Itga6	T:IFNIC	2.35775
S:Fibro_1	Thbs2	Itga6	T:IFNIC	1.91
S:Fibro_1	Col5a1	Sdc3	T:IFNIC	2.13054
S:Fibro_1	Fgf2	Sdc3	T:IFNIC	2.14357
S:Fibro_1	Mdk	Sdc3	T:IFNIC	2.03711
S:Fibro_1	Ptn	Sdc3	T:IFNIC	2.20471
S:Fibro_1	Col1a1	Itgav	T:IFNIC	1.95625
S:Fibro_1	Col1a2	Itgav	T:IFNIC	2.06429
S:Fibro_1	Col4a1	Itgav	T:IFNIC	1.78209
S:Fibro_1	Col4a3	Itgav	T:IFNIC	1.10333
S:Fibro_1	Col4a4	Itgav	T:IFNIC	1.57804
S:Fibro_1	Col4a5	Itgav	T:IFNIC	1.16083
S:Fibro_1	Cyr61	Itgav	T:IFNIC	1.35803
S:Fibro_1	Fbn1	Itgav	T:IFNIC	1.56239
S:Fibro_1	Lama4	Itgav	T:IFNIC	1.88406
S:Fibro_1	Lamb1	Itgav	T:IFNIC	2.38866
S:Fibro_1	Lamc1	Itgav	T:IFNIC	2.35428
S:Fibro_1	Nid1	Itgav	T:IFNIC	1.84277
S:Fibro_1	Serpine1	Itgav	T:IFNIC	1.04509
S:Fibro_1	Col1a1	Cd44	T:IFNIC	2.27398
S:Fibro_1	Col1a2	Cd44	T:IFNIC	2.38302
S:Fibro_1	Cd34	Sell	T:IFNIC	2.53809
S:Fibro_1	Vcan	Sell	T:IFNIC	1.21242
S:Fibro_1	C3	Itgax	T:IFNIC	2.73575
S:Fibro_1	Icam1	Itgax	T:IFNIC	1.17661
S:Fibro_1	C3	Itgam	T:IFNIC	3.17221
S:Fibro_1	Ctgf	Itgam	T:IFNIC	1.41219
S:Fibro_1	Cyr61	Itgam	T:IFNIC	2.22549
S:Fibro_1	Icam1	Itgam	T:IFNIC	1.64207
S:Fibro_1	Plat	Itgam	T:IFNIC	1.60689
S:Fibro_1	Spon2	Itgam	T:IFNIC	2.4758
S:Fibro_1	C3	C5ar2	T:IFNIC	2.30552
S:Fibro_1	C3	C3ar1	T:IFNIC	4.26205
S:Fibro_1	C3	Cr1l	T:IFNIC	2.40892
S:Fibro_1	Col1a1	Cd93	T:IFNIC	1.43848
S:Fibro_1	Col1a2	Cd93	T:IFNIC	1.55452
S:Fibro_1	Col4a1	Cd93	T:IFNIC	1.40632
S:Fibro_1	Bgn	Tlr4	T:IFNIC	2.15433
S:Fibro_1	Bgn	Tlr2	T:IFNIC	2.80542
S:Fibro_1	Vcan	Tlr2	T:IFNIC	1.49632
S:Fibro_1	App	Ncstn	T:IFNIC	1.01124
S:Fibro_1	Psen1	Ncstn	T:IFNIC	1.14954
S:Fibro_1	Lrpap1	Sorl1	T:IFNIC	1.52692
S:Fibro_1	C3	Lrp1	T:IFNIC	1.33681
S:Fibro_1	Lpl	Lrp1	T:IFNIC	2.18432
S:Fibro_1	Anxa1	Fpr2	T:IFNIC	1.65073
S:Fibro_1	App	Fpr2	T:IFNIC	1.53895
S:Fibro_1	Hebp1	Fpr2	T:IFNIC	1.80575
S:Fibro_1	Cyr61	Itgb5	T:IFNIC	1.49659
S:Fibro_1	Serpine1	Itgb5	T:IFNIC	1.18766
S:Fibro_1	Mfap5	Notch1	T:IFNIC	1.00033
S:Fibro_1	Col1a1	Itgb1	T:IFNIC	1.72142
S:Fibro_1	Col1a2	Itgb1	T:IFNIC	1.83146
S:Fibro_1	Col3a1	Itgb1	T:IFNIC	1.81406
S:Fibro_1	Col4a1	Itgb1	T:IFNIC	1.57326
S:Fibro_1	Col4a4	Itgb1	T:IFNIC	1.24221
S:Fibro_1	Col5a1	Itgb1	T:IFNIC	1.48183
S:Fibro_1	Col5a2	Itgb1	T:IFNIC	1.15808
S:Fibro_1	Col6a1	Itgb1	T:IFNIC	2.30637
S:Fibro_1	Col6a2	Itgb1	T:IFNIC	2.25025
S:Fibro_1	Col6a3	Itgb1	T:IFNIC	2.2586
S:Fibro_1	Fbln1	Itgb1	T:IFNIC	1.72504
S:Fibro_1	Hspg2	Itgb1	T:IFNIC	2.04695
S:Fibro_1	Lama2	Itgb1	T:IFNIC	1.93984
S:Fibro_1	Lama4	Itgb1	T:IFNIC	1.59723
S:Fibro_1	Lamb1	Itgb1	T:IFNIC	2.17083
S:Fibro_1	Lamc1	Itgb1	T:IFNIC	2.15245
S:Fibro_1	Nid1	Itgb1	T:IFNIC	2.01394
S:Fibro_1	Thbs2	Itgb1	T:IFNIC	1.6697
S:Fibro_1	Vcam1	Itgb1	T:IFNIC	1.74555
S:Fibro_1	Gas6	Axl	T:IFNIC	1.19662
S:Fibro_1	Tnfsf12	Tnfrsf12a	T:Fibro_4	2.14298
S:Fibro_1	Thbs2	Cd47	T:Fibro_4	1.66453
S:Fibro_1	Tgfb2	Tgfbr2	T:Fibro_4	1.49359
S:Fibro_1	Tgfb3	Tgfbr2	T:Fibro_4	1.05704
S:Fibro_1	Tgfb3	Acvrl1	T:Fibro_4	1.10073
S:Fibro_1	Tgfb2	Tgfbr3	T:Fibro_4	1.62352
S:Fibro_1	Tfpi	F3	T:Fibro_4	2.30627
S:Fibro_1	Penk	Ogfr	T:Fibro_4	1.50039
S:Fibro_1	Ngf	Maged1	T:Fibro_4	1.75213
S:Fibro_1	Myoc	Fzd1	T:Fibro_4	1.64358
S:Fibro_1	Mdk	Ptprz1	T:Fibro_4	2.58898
S:Fibro_1	Ptn	Ptprz1	T:Fibro_4	2.91458
S:Fibro_1	Lrpap1	Sort1	T:Fibro_4	1.29986
S:Fibro_1	Ngf	Sort1	T:Fibro_4	1.97591
S:Fibro_1	Lama2	Itgb4	T:Fibro_4	3.04024
S:Fibro_1	Lamb1	Itgb4	T:Fibro_4	3.32624
S:Fibro_1	Lamc1	Itgb4	T:Fibro_4	3.28885
S:Fibro_1	Hspg2	Ptprs	T:Fibro_4	2.01795
S:Fibro_1	Igf1	Igf1r	T:Fibro_4	2.27447
S:Fibro_1	Mdk	Itga4	T:Fibro_4	1.43892
S:Fibro_1	Thbs2	Itga4	T:Fibro_4	2.37022
S:Fibro_1	Vcam1	Itga4	T:Fibro_4	2.46507
S:Fibro_1	Fgf2	Sdc2	T:Fibro_4	1.12
S:Fibro_1	Mmp2	Sdc2	T:Fibro_4	2.28325
S:Fibro_1	Fgf2	Fgfr1	T:Fibro_4	1.03467
S:Fibro_1	Fgf2	Sdc4	T:Fibro_4	2.02247
S:Fibro_1	Mdk	Sdc4	T:Fibro_4	1.92301
S:Fibro_1	Tfpi	Sdc4	T:Fibro_4	1.76048
S:Fibro_1	Col6a1	Itga6	T:Fibro_4	2.45484
S:Fibro_1	Lama2	Itga6	T:Fibro_4	2.14331
S:Fibro_1	Lama4	Itga6	T:Fibro_4	1.83169
S:Fibro_1	Lamb1	Itga6	T:Fibro_4	2.3213
S:Fibro_1	Lamc1	Itga6	T:Fibro_4	2.30592
S:Fibro_1	Thbs2	Itga6	T:Fibro_4	1.85817
S:Fibro_1	Col4a1	Itgb8	T:Fibro_4	2.32695
S:Fibro_1	Col1a1	Itgav	T:Fibro_4	2.64336
S:Fibro_1	Col1a2	Itgav	T:Fibro_4	2.75139
S:Fibro_1	Col4a1	Itgav	T:Fibro_4	2.46919
S:Fibro_1	Col4a3	Itgav	T:Fibro_4	1.79043
S:Fibro_1	Col4a4	Itgav	T:Fibro_4	2.26514
S:Fibro_1	Col4a5	Itgav	T:Fibro_4	1.84794
S:Fibro_1	Cyr61	Itgav	T:Fibro_4	2.04513
S:Fibro_1	Fbn1	Itgav	T:Fibro_4	2.24949
S:Fibro_1	Lama4	Itgav	T:Fibro_4	2.57116
S:Fibro_1	Lamb1	Itgav	T:Fibro_4	3.07577
S:Fibro_1	Lamc1	Itgav	T:Fibro_4	3.04138
S:Fibro_1	Mfge8	Itgav	T:Fibro_4	1.10648
S:Fibro_1	Nid1	Itgav	T:Fibro_4	2.52988
[truncated: 21,454 more rows]
