# Supplementary material for: Comprehensive Integration of Single-Cell Transcriptional Profiling Reveals the Heterogeneities of Non-cardiomyocytes in Healthy and Ischemic Hearts
Source: Front Cardiovasc Med. 2020 Dec 7;7:615161. doi: 10.3389/fcvm.2020.615161 (PMC7750309; doi:10.3389/fcvm.2020.615161)
Supplement: Supplementary file 3 [file Table_2.XLS]

## Sheet: Gsea analysis
ID	Description	SetSize	Enrichment Score	NES	Pvalue	P.adjust	Qvalues	Rank	leading_edge	core_enrichment
GO:0071559	response to transforming growth factor beta	51	0.468376	2.10615	0.00229358	0.0404527	0.030304	204	tags=40%, list=10%, signal=37%	3303/3248/3725/94031/1281/4208/8425/1524/7123/7314/1278/10370/7316/7311/7311/463/677/7048/7046/1277/3326
GO:0071363	cellular response to growth factor stimulus	121	0.326668	1.73974	0.002457	0.0404527	0.030304	326	tags=34%, list=16%, signal=30%	3303/1634/3315/3248/3725/94031/1281/2621/4208/3280/8425/1524/7123/7314/64094/3077/1278/10370/1958/7316/7311/7311/7412/30844/677/7048/7046/1277/5046/3326/967/2260/9314/2908/11167/1432/2200/6678/10140/56937/2619/94
GO:0042127	regulation of cell proliferation	251	0.239438	1.43439	0.00269542	0.0411212	0.0308048	218	tags=19%, list=11%, signal=20%	3303/972/975/2350/3248/348/3725/1471/5376/10628/7077/3479/6369/2621/5176/4208/3280/1436/1524/65108/1805/2192/3490/467/1958/1636/2752/51278/3304/3659/4313/7412/6191/10608/1397/677/7832/27306/945/7048/5742/928/7046/3150/942/3977/378938/6693/4969
GO:0006887	exocytosis	251	-0.414111	-2.38319	0.00158479	0.0404527	0.030304	357	tags=35%, list=18%, signal=33%	9798/808/10694/683/9145/84062/10213/10383/11333/26578/5719/57126/27243/2683/963/8655/9218/29108/2268/5211/968/8826/4257/1729/375/10092/1893/801/1508/6836/51571/5199/441864/7873/8566/728/10487/5660/23406/5912/6402/5878/5341/199675/2495/6386/4627/3684/10097/4831/2760/116844/4317/22918/226/960/3689/6280/301/527/6590/5329/9588/729230/1509/5223/4282/353/5552/302/1230/6282/6279/3240/5473/101/3162/2335/…
GO:0002275	myeloid cell activation involved in immune response	196	-0.434617	-2.42216	0.00159744	0.0404527	0.030304	357	tags=37%, list=18%, signal=33%	9798/10694/683/9145/10213/10383/11333/26578/5719/57126/2683/963/8655/9218/29108/2268/5211/968/8826/4257/1729/10092/1508/6836/5199/441864/8566/728/10487/5660/23406/5912/6402/5878/199675/2495/6386/3684/10097/4831/2760/116844/4317/22918/226/960/3689/6280/527/6590/5329/9588/729230/1509/5223/4282/353/302/6282/6279/3240/5473/101/3162/5315/338339/1476/3958/51316/2171/383
GO:0010941	regulation of cell death	307	-0.247039	-1.46061	0.00152207	0.0404527	0.030304	335	tags=25%, list=17%, signal=25%	10525/51065/581/7494/27243/2683/7417/10541/1072/10519/26355/29108/1965/5641/51569/817/811/26135/7534/8870/7529/1508/7184/7532/8301/5034/4170/728/5660/6418/3553/25994/128866/5770/23753/3956/292/4035/5743/4929/28984/2730/3309/10399/54205/694/706/3684/27166/4831/25824/23657/5292/2023/960/3689/6280/301/10630/10630/3091/10457/5447/5329/2597/4830/1509/4282/7052/6279/3240/101/3162/3958/51316/6347/7057
GO:0008219	cell death	369	-0.250302	-1.5024	0.00154083	0.0404527	0.030304	335	tags=25%, list=17%, signal=25%	10525/51065/581/7494/51246/27243/2683/7417/10541/8655/1072/9218/10519/26355/29108/1965/5641/51569/6881/817/811/26135/1984/7534/8870/7529/1508/2782/1982/7184/7532/8301/5034/4170/728/5660/6418/3553/382/25994/128866/5770/23753/3956/292/4035/5743/4929/5045/28984/5515/2730/3309/10399/54205/694/706/3684/27166/4831/25824/23657/5292/2012/2023/960/3689/6280/301/10630/10630/3091/10457/5447/5329/2597/4830/1…
GO:0006614	SRP-dependent cotranslational protein targeting to membrane	62	0.577612	2.69529	0.00230415	0.0404527	0.030304	575	tags=81%, list=29%, signal=60%	7311/7311/6176/6209/6191/6229/23521/6129/6205/6227/6134/6156/6142/9349/6208/6136/6144/6206/6165/6154/6224/4736/11224/6160/6135/6170/6207/25873/6181/6125/6159/6139/6193/6235/6232/6168/6228/6188/6161/6173/6204/6158/6130/6138/6157/6122/6230/6146/6133/6218/6147
GO:0019083	viral transcription	69	0.555238	2.66577	0.00228311	0.0404527	0.030304	575	tags=77%, list=29%, signal=57%	3725/7311/7311/6176/6209/6191/6229/6348/23521/6129/6205/6351/6227/6134/6156/6142/9349/6208/6136/6144/6206/6165/6154/6224/4736/11224/6160/6135/6170/6207/25873/6181/6125/6159/6139/6193/6235/6232/6168/6228/6188/6161/6173/6204/6158/6130/6138/6157/6122/6230/6146/6133/6218/6147
GO:0006613	cotranslational protein targeting to membrane	64	0.552163	2.58552	0.00232019	0.0404527	0.030304	575	tags=78%, list=29%, signal=58%	7311/7311/6176/6209/6191/6229/23521/6129/6205/6227/6134/6156/6142/9349/6208/6136/6144/6206/6165/6154/6224/4736/11224/6160/6135/6170/6207/25873/6181/6125/6159/6139/6193/6235/6232/6168/6228/6188/6161/6173/6204/6158/6130/6138/6157/6122/6230/6146/6133/6218/6147
GO:0016064	immunoglobulin mediated immune response	20	0.753333	2.56907	0.00227273	0.0404527	0.030304	74	tags=35%, list=4%, signal=34%	972/975/712/714/713/710/5452
GO:0019724	B cell mediated immunity	20	0.753333	2.56907	0.00227273	0.0404527	0.030304	74	tags=35%, list=4%, signal=34%	972/975/712/714/713/710/5452
GO:0019080	viral gene expression	75	0.48665	2.39057	0.0022779	0.0404527	0.030304	575	tags=71%, list=29%, signal=53%	3725/7311/7311/6176/6209/6191/6229/6348/23521/6129/6205/6351/6227/6134/6156/6142/9349/6208/6136/6144/6206/6165/6154/6224/4736/11224/6160/6135/6170/6207/25873/6181/6125/6159/6139/6193/6235/6232/6168/6228/6188/6161/6173/6204/6158/6130/6138/6157/6122/6230/6146/6133/6218/6147
GO:0070972	protein localization to endoplasmic reticulum	68	0.496036	2.38679	0.00227273	0.0404527	0.030304	575	tags=77%, list=29%, signal=57%	23645/7311/7311/6176/6209/6191/6229/23521/6129/6205/6227/6134/6156/6142/9349/6208/6136/6144/6206/6165/6154/6224/4736/11224/6160/6135/6170/6207/25873/6181/6125/6159/6139/6193/6235/6232/6168/6228/6188/6161/6173/6204/6158/6130/6138/6157/6122/6230/6146/6133/6218/65992/6147
GO:0000184	nuclear-transcribed mRNA catabolic process, nonsense-mediated decay	64	0.505864	2.36873	0.00232019	0.0404527	0.030304	575	tags=78%, list=29%, signal=58%	7311/7311/6176/6209/6191/6229/23521/6129/6205/6227/6134/6156/6142/9349/6208/6136/6144/6206/6165/6154/6224/4736/11224/6160/6135/6170/6207/25873/6181/6125/6159/6139/6193/6235/6232/6168/6228/6188/6161/6173/6204/6158/6130/6138/6157/6122/6230/6146/6133/6218/6147
GO:0045047	protein targeting to ER	65	0.501134	2.36303	0.00232019	0.0404527	0.030304	575	tags=77%, list=29%, signal=57%	7311/7311/6176/6209/6191/6229/23521/6129/6205/6227/6134/6156/6142/9349/6208/6136/6144/6206/6165/6154/6224/4736/11224/6160/6135/6170/6207/25873/6181/6125/6159/6139/6193/6235/6232/6168/6228/6188/6161/6173/6204/6158/6130/6138/6157/6122/6230/6146/6133/6218/6147
GO:0072599	establishment of protein localization to endoplasmic reticulum	65	0.501134	2.36303	0.00232019	0.0404527	0.030304	575	tags=77%, list=29%, signal=57%	7311/7311/6176/6209/6191/6229/23521/6129/6205/6227/6134/6156/6142/9349/6208/6136/6144/6206/6165/6154/6224/4736/11224/6160/6135/6170/6207/25873/6181/6125/6159/6139/6193/6235/6232/6168/6228/6188/6161/6173/6204/6158/6130/6138/6157/6122/6230/6146/6133/6218/6147
GO:0002455	humoral immune response mediated by circulating immunoglobulin	10	0.836201	2.33911	0.00228833	0.0404527	0.030304	65	tags=50%, list=3%, signal=49%	975/712/714/713/710
GO:0002920	regulation of humoral immune response	14	0.736778	2.265	0.00226244	0.0404527	0.030304	65	tags=43%, list=3%, signal=42%	975/712/714/713/3075/710
GO:0030449	regulation of complement activation	12	0.765918	2.24688	0.0022779	0.0404527	0.030304	65	tags=50%, list=3%, signal=49%	975/712/714/713/3075/710
GO:2000257	regulation of protein activation cascade	12	0.765918	2.24688	0.0022779	0.0404527	0.030304	65	tags=50%, list=3%, signal=49%	975/712/714/713/3075/710
GO:0006956	complement activation	13	0.725081	2.19878	0.00228311	0.0404527	0.030304	65	tags=46%, list=3%, signal=45%	975/712/714/713/3075/710
GO:0006457	protein folding	52	0.48055	2.18468	0.0022779	0.0404527	0.030304	132	tags=23%, list=7%, signal=22%	3303/972/3315/3337/3320/8425/9531/567/3301/10808/3304/3336
GO:0046718	viral entry into host cell	28	0.568311	2.16909	0.0022779	0.0404527	0.030304	199	tags=32%, list=10%, signal=29%	3303/972/975/2934/558/2621/3304/11059/942
GO:0000956	nuclear-transcribed mRNA catabolic process	77	0.43829	2.16337	0.0022779	0.0404527	0.030304	575	tags=70%, list=29%, signal=52%	7311/7311/6176/6209/6191/6229/677/7832/23521/6129/6205/6227/6134/6156/6142/9349/6208/6136/6144/6206/6165/6154/10140/6224/4736/11224/6160/6135/6170/6207/25873/6181/6125/6159/6139/6193/6235/6232/6168/6228/6188/6161/6173/6204/6158/6130/6138/6157/6122/6230/6146/6133/6218/678/6147
GO:0030260	entry into host cell	31	0.540138	2.136	0.00226757	0.0404527	0.030304	154	tags=26%, list=8%, signal=24%	3303/972/975/2934/558/2621/3304/11059
GO:0044409	entry into host	31	0.540138	2.136	0.00226757	0.0404527	0.030304	154	tags=26%, list=8%, signal=24%	3303/972/975/2934/558/2621/3304/11059
GO:0051806	entry into cell of other organism involved in symbiotic interaction	31	0.540138	2.136	0.00226757	0.0404527	0.030304	154	tags=26%, list=8%, signal=24%	3303/972/975/2934/558/2621/3304/11059
GO:0051828	entry into other organism involved in symbiotic interaction	31	0.540138	2.136	0.00226757	0.0404527	0.030304	154	tags=26%, list=8%, signal=24%	3303/972/975/2934/558/2621/3304/11059
GO:1900034	regulation of cellular response to heat	23	0.597837	2.12189	0.00229885	0.0404527	0.030304	204	tags=39%, list=10%, signal=36%	3303/3337/3320/9531/10808/51278/3304/947/3326
GO:0006026	aminoglycan catabolic process	18	0.640389	2.1167	0.00232019	0.0404527	0.030304	218	tags=56%, list=11%, signal=50%	1634/633/10894/4060/3074/5549/3073/3339/2517/4969
GO:0006027	glycosaminoglycan catabolic process	18	0.640389	2.1167	0.00232019	0.0404527	0.030304	218	tags=56%, list=11%, signal=50%	1634/633/10894/4060/3074/5549/3073/3339/2517/4969
GO:0072376	protein activation cascade	17	0.641958	2.10759	0.00232558	0.0404527	0.030304	81	tags=41%, list=4%, signal=40%	975/712/714/713/3075/710/2192
GO:0071560	cellular response to transforming growth factor beta stimulus	49	0.465519	2.06723	0.00234742	0.0404527	0.030304	204	tags=40%, list=10%, signal=37%	3303/3248/3725/94031/1281/4208/8425/1524/7123/7314/1278/10370/7316/7311/7311/677/7048/7046/1277/3326
GO:0002460	adaptive immune response based on somatic recombination of immune receptors built from immunoglobulin superfamily domains	46	0.470787	2.067	0.00230947	0.0404527	0.030304	118	tags=24%, list=6%, signal=23%	972/975/712/714/713/4208/710/5452/567/3077/64332
GO:0090101	negative regulation of transmembrane receptor protein serine/threonine kinase signaling pathway	18	0.620831	2.05205	0.00232019	0.0404527	0.030304	403	tags=68%, list=20%, signal=55%	3303/94031/7314/7316/7311/7311/7048/7046/2200/10140/56937/4681/54829
GO:0006413	translational initiation	86	0.404068	2.02971	0.00236967	0.0404527	0.030304	575	tags=64%, list=29%, signal=47%	3315/23645/7311/7311/6176/6209/6191/6229/23521/1974/6129/6205/6227/6134/6156/6142/9349/6208/6136/6144/6206/6165/6154/6224/51247/4736/11224/55024/6160/6135/6170/6207/25873/6181/6125/6159/6139/6193/6235/6232/6168/6228/6188/6161/6173/6204/6158/6130/6138/6157/6122/6230/6146/6133/6218/6147
GO:0007178	transmembrane receptor protein serine/threonine kinase signaling pathway	54	0.435409	1.98518	0.00228311	0.0404527	0.030304	326	tags=45%, list=16%, signal=39%	3303/3248/3725/94031/1281/3280/8425/7314/3077/1278/10370/1958/7316/7311/7311/7048/7046/5046/3326/11167/1432/2200/10140/56937/94
GO:0001822	kidney development	41	0.463288	1.97282	0.00221729	0.0404527	0.030304	195	tags=29%, list=10%, signal=27%	1634/3248/5176/4208/3280/59/1958/1636/5800/7046/3399/947
GO:0002449	lymphocyte mediated immunity	43	0.461536	1.96496	0.00229885	0.0404527	0.030304	92	tags=21%, list=5%, signal=20%	972/975/712/714/713/710/5452/567/3077
GO:0072001	renal system development	43	0.451978	1.92427	0.00229885	0.0404527	0.030304	195	tags=28%, list=10%, signal=26%	1634/3248/5176/4208/3280/59/1958/1636/5800/7046/3399/947
GO:0000122	negative regulation of transcription by RNA polymerase II	102	0.368063	1.90745	0.00240964	0.0404527	0.030304	296	tags=28%, list=15%, signal=25%	3303/10365/3337/3725/10628/4208/3280/7314/9531/467/10370/1958/7316/7311/7311/26137/463/3429/10608/7832/1649/3399/6134/9349/6208/2260/9314/2908/55509
GO:0006612	protein targeting to membrane	77	0.384997	1.90032	0.0022779	0.0404527	0.030304	606	tags=71%, list=30%, signal=51%	7311/7311/6176/6209/6191/6229/23521/6129/6205/6227/6134/6156/6142/9349/6208/6136/6144/6206/6165/6154/6224/4736/11224/6160/6135/6170/6207/25873/6181/6125/6159/6139/6193/6235/6232/6168/6228/2040/6188/6161/6173/6204/6158/6130/6138/6157/6122/6230/6146/6133/6218/6147/5621/2664/9045
GO:0002250	adaptive immune response	65	0.392134	1.84905	0.00232019	0.0404527	0.030304	363	tags=42%, list=18%, signal=35%	972/975/712/714/713/4208/710/5452/2015/567/81622/3077/64332/3659/942/6693/10462/3383/3903/23075/721/84807/10148/64218/1512/3329/5027
GO:0045944	positive regulation of transcription by RNA polymerase II	126	0.339469	1.83903	0.002457	0.0404527	0.030304	147	tags=19%, list=7%, signal=19%	1634/975/10365/3725/4060/3727/3727/3479/4208/3280/3074/5452/7314/467/154/10370/1958/7316/7311/7311/51278/3659/9592/463/8536
GO:0070848	response to growth factor	128	0.338152	1.83692	0.00246305	0.0404527	0.030304	326	tags=34%, list=16%, signal=31%	3303/1634/3315/3248/3725/4060/94031/1281/2621/4208/3280/8425/1524/7123/7314/64094/3077/1278/10370/1958/7316/7311/7311/9592/463/7412/30844/677/7048/7046/1277/5046/3326/967/2260/9314/2908/11167/1432/2200/6678/10140/56937/2619/94
GO:0019058	viral life cycle	66	0.376242	1.78022	0.00229358	0.0404527	0.030304	154	tags=21%, list=8%, signal=20%	3303/972/975/2934/348/558/2621/7314/7316/7311/7311/3304/3429/11059
GO:0045893	positive regulation of transcription, DNA-templated	172	0.306234	1.76014	0.00249377	0.0404527	0.030304	199	tags=20%, list=10%, signal=20%	972/1634/975/10365/348/3725/4060/3727/3727/3479/4208/3280/3074/59/5452/7314/467/154/10370/4066/1958/7316/7311/7311/51278/3659/9592/463/8536/9586/1649/7046/1277/3150/942
GO:0007167	enzyme linked receptor protein signaling pathway	163	0.30836	1.75417	0.00246914	0.0404527	0.030304	113	tags=16%, list=6%, signal=17%	3303/1634/3315/3248/3487/3725/3320/10628/94031/3479/1281/558/2621/3280/8425/1436/7314/64094/3077/5919/1278/154/10370/1958/7316/7311/7311
GO:0002521	leukocyte differentiation	108	0.330624	1.72386	0.00246305	0.0404527	0.030304	199	tags=22%, list=10%, signal=21%	972/975/714/55365/28959/9308/3725/558/2621/4208/1436/5452/567/4066/1958/64332/3659/26279/7412/677/7048/29760/6348/942
GO:0051254	positive regulation of RNA metabolic process	205	0.29337	1.70966	0.0027248	0.0413234	0.0309563	199	tags=18%, list=10%, signal=18%	3303/972/1634/975/10365/348/3725/4060/3727/3727/3479/4208/3280/3074/59/5452/7314/467/154/10370/4066/1958/7316/7311/7311/51278/3659/9592/463/8536/9586/677/7832/1649/7046/1277/3150/942
GO:0045935	positive regulation of nucleobase-containing compound metabolic process	238	0.285499	1.70118	0.0026455	0.0411212	0.0308048	204	tags=18%, list=10%, signal=18%	3303/972/1634/975/10365/348/3725/1471/3320/4060/3727/3727/3479/4208/3280/3074/59/5452/7314/467/64094/154/10370/4066/1958/7316/7311/7311/51278/26137/3659/9592/463/8536/9586/677/7832/1649/7046/1277/3150/942/3326
GO:0045892	negative regulation of transcription, DNA-templated	139	0.302716	1.67058	0.00247525	0.0404527	0.030304	188	tags=18%, list=9%, signal=18%	3303/10365/3337/3725/10628/2621/4208/3280/7314/9531/467/10370/1958/7316/7311/7311/26137/3659/463/3429/11059/10608/7832/1649/5204/3399
GO:1902680	positive regulation of RNA biosynthetic process	187	0.28686	1.65461	0.00255102	0.0405666	0.0303894	199	tags=18%, list=10%, signal=18%	972/1634/975/10365/348/3725/4060/3727/3727/3479/4208/3280/3074/59/5452/7314/467/154/10370/4066/1958/7316/7311/7311/51278/3659/9592/463/8536/9586/1649/7046/1277/3150/942
GO:1903508	positive regulation of nucleic acid-templated transcription	187	0.28686	1.65461	0.00255102	0.0405666	0.0303894	199	tags=18%, list=10%, signal=18%	972/1634/975/10365/348/3725/4060/3727/3727/3479/4208/3280/3074/59/5452/7314/467/154/10370/4066/1958/7316/7311/7311/51278/3659/9592/463/8536/9586/1649/7046/1277/3150/942
GO:1902679	negative regulation of RNA biosynthetic process	145	0.29735	1.65006	0.00249377	0.0404527	0.030304	191	tags=18%, list=10%, signal=18%	3303/10365/3337/3725/10628/2621/4208/3280/7314/9531/467/10370/1958/7316/7311/7311/26137/3659/463/3429/11059/10608/7832/1649/5204/3399/1974
GO:1903507	negative regulation of nucleic acid-templated transcription	145	0.29735	1.65006	0.00249377	0.0404527	0.030304	191	tags=18%, list=10%, signal=18%	3303/10365/3337/3725/10628/2621/4208/3280/7314/9531/467/10370/1958/7316/7311/7311/26137/3659/463/3429/11059/10608/7832/1649/5204/3399/1974
GO:0001934	positive regulation of protein phosphorylation	147	0.293356	1.63647	0.00251256	0.0405012	0.0303404	263	tags=26%, list=13%, signal=25%	972/975/348/3487/3725/353514/3320/7077/3479/2621/3280/1436/1524/7314/29937/3077/5919/154/1958/7316/1636/7311/7311/6176/8536/30844/221472/7048/6348/7046/4281/3326/4616/10912/894/65018/26228/388325/2260
GO:0010562	positive regulation of phosphorus metabolic process	168	0.281409	1.60643	0.00246914	0.0404527	0.030304	263	tags=25%, list=13%, signal=24%	972/975/348/3487/3725/353514/3320/7077/3479/2621/4208/3280/1436/1524/23645/7314/29937/3077/5919/154/1958/7316/1636/7311/7311/26137/6176/8536/30844/945/221472/7048/6348/7046/4281/3326/4616/10912/894/65018/26228/388325/2260
GO:0045937	positive regulation of phosphate metabolic process	168	0.281409	1.60643	0.00246914	0.0404527	0.030304	263	tags=25%, list=13%, signal=24%	972/975/348/3487/3725/353514/3320/7077/3479/2621/4208/3280/1436/1524/23645/7314/29937/3077/5919/154/1958/7316/1636/7311/7311/26137/6176/8536/30844/945/221472/7048/6348/7046/4281/3326/4616/10912/894/65018/26228/388325/2260
GO:0042327	positive regulation of phosphorylation	157	0.279135	1.57055	0.00248756	0.0404527	0.030304	263	tags=25%, list=13%, signal=24%	972/975/348/3487/3725/353514/3320/7077/3479/2621/3280/1436/1524/7314/29937/3077/5919/154/1958/7316/1636/7311/7311/26137/6176/8536/30844/221472/7048/6348/7046/4281/3326/4616/10912/894/65018/26228/388325/2260
GO:0051241	negative regulation of multicellular organismal process	191	0.271079	1.56821	0.0026178	0.0411212	0.0308048	211	tags=20%, list=11%, signal=20%	972/1634/10365/714/55365/28959/9308/348/1471/5376/353514/221476/3479/1281/558/2621/5176/4208/3280/710/1524/567/3077/154/3659/5800/677/1649/27306/945/7048/6348/928/7046/3399/947/3326/3339/81618
GO:1902533	positive regulation of intracellular signal transduction	172	0.270438	1.55439	0.00249377	0.0404527	0.030304	236	tags=21%, list=12%, signal=20%	3303/972/1634/975/10955/348/3487/3725/353514/3320/7077/3479/1281/2621/3280/1436/1524/7314/29937/154/7316/7311/7311/3304/389/1649/221472/6348/7046/4281/942/3326/4616/5366/6351/10912/65018
GO:0006357	regulation of transcription by RNA polymerase II	273	0.255874	1.54491	0.0028169	0.0424689	0.0318144	169	tags=14%, list=8%, signal=15%	3303/1634/975/10365/3337/348/3725/10628/4060/3727/3727/94031/3479/1831/4208/3280/3074/5452/7314/9531/467/3077/154/10370/1958/7316/7311/7311/51278/26137/3659/9592/463/3429/8536/10608/9586/677/7832/1649
GO:0010557	positive regulation of macromolecule biosynthetic process	246	0.254575	1.51878	0.00268817	0.0411212	0.0308048	204	tags=18%, list=10%, signal=18%	972/1634/975/3315/10365/348/3725/1471/3320/4060/3727/3727/3479/4208/3280/3074/59/5452/23645/7314/467/64094/154/10370/4066/1958/7316/10808/7311/7311/51278/3659/9592/463/8536/6191/9586/1649/7046/1277/3150/942/1536/3326
GO:0048534	hematopoietic or lymphoid organ development	199	0.258521	1.5018	0.00268097	0.0411212	0.0308048	199	tags=17%, list=10%, signal=17%	3303/972/975/10365/714/55365/28959/9308/3725/558/2621/4208/3280/8076/1436/5452/567/10370/4066/1958/10398/1636/64332/3304/3659/26279/7412/1397/677/7048/29760/6348/7046/947/942
GO:0030097	hemopoiesis	192	0.258139	1.49915	0.0025641	0.0405666	0.0303894	199	tags=17%, list=10%, signal=17%	3303/972/975/10365/714/55365/28959/9308/3725/558/2621/4208/3280/8076/1436/5452/567/4066/1958/10398/1636/64332/3304/3659/26279/7412/1397/677/7048/29760/6348/947/942
GO:0043085	positive regulation of catalytic activity	241	0.251426	1.49571	0.00268817	0.0411212	0.0308048	239	tags=19%, list=12%, signal=19%	3303/972/975/2934/3337/4056/348/3725/353514/3320/7077/3479/6369/2621/4208/6001/1436/5118/23645/7314/57333/2192/154/1958/7316/3301/1636/7311/7311/389/6176/3336/8536/8490/945/221472/7048/7046/9754/3150/3326/4616/5366/10912/894/65018/58526
GO:0010628	positive regulation of gene expression	267	0.243049	1.45886	0.00291545	0.0433819	0.0324983	199	tags=17%, list=10%, signal=17%	3303/972/1634/975/2934/10365/348/3725/4060/3727/3727/3479/2621/4208/3280/3074/59/5452/23645/7123/7314/467/3077/154/10370/4066/1958/7316/7311/7311/51278/3304/3659/9592/463/8536/6191/9586/1649/6348/7046/1277/947/3150/942
GO:0006952	defense response	309	-0.247037	-1.45944	0.00153374	0.0404527	0.030304	203	tags=17%, list=10%, signal=18%	7184/5861/5199/441864/54210/54210/728/23765/146722/3553/23406/5770/9188/4035/5743/338382/3684/10097/51734/25824/71/8519/4317/5052/960/3689/6280/301/3091/6590/3557/729230/2597/7431/4282/1514/5008/7052/26253/6279/3240/5473/101/3162/2335/338339/3958/51316/383/6347/7057/6696
GO:0012501	programmed cell death	341	-0.246395	-1.47219	0.0015083	0.0404527	0.030304	335	tags=24%, list=17%, signal=24%	10525/51065/581/7494/51246/2683/7417/10541/8655/1072/10519/26355/29108/1965/5641/51569/6881/817/811/26135/1984/7534/8870/7529/1508/2782/7184/7532/5034/4170/728/6418/3553/382/25994/5770/23753/3956/292/4035/5743/4929/5045/28984/5515/2730/3309/10399/54205/694/706/3684/27166/4831/25824/23657/5292/2023/960/3689/6280/301/10630/10630/3091/5447/5329/2597/4830/1509/4282/1514/7052/5552/6279/101/3162/5315/3…
GO:0071310	cellular response to organic substance	487	-0.240404	-1.47878	0.00298063	0.0433819	0.0324983	334	tags=24%, list=17%, signal=26%	25939/581/2885/5144/7494/5719/4691/55647/523/10221/5714/1072/1439/2651/10437/10437/10519/526/29108/5048/552900/4783/1965/116150/5641/3185/51569/968/4478/8826/1729/817/9550/811/4904/10211/7534/528/528/375/1893/114882/5606/1508/3720/2782/9695/5693/7184/7532/7332/4001/3181/5034/4170/51726/23765/5660/146722/3553/382/476/2859/5770/8828/23753/3956/292/4035/5743/4929/5045/2730/338382/3309/6386/5306/1039…
GO:0009605	response to external stimulus	368	-0.253056	-1.51731	0.00154083	0.0404527	0.030304	180	tags=17%, list=9%, signal=19%	2782/55970/7184/5861/5199/728/3925/23765/6513/3553/25994/23406/476/4953/8828/122622/9188/4035/5341/10981/5743/4929/2730/3309/706/3684/2920/71/8519/116844/5292/4317/2023/3689/6280/301/10630/10630/6590/10457/5447/5329/729230/2597/7431/4282/5008/7052/26253/1230/6279/3240/5473/101/3162/5315/338339/3958/51316/383/6347/6354/7057/6696
GO:0051240	positive regulation of multicellular organismal process	289	-0.259628	-1.52533	0.00151745	0.0404527	0.030304	287	tags=23%, list=14%, signal=24%	10519/29108/5048/116150/55636/5641/2268/8826/817/811/10211/9334/375/1893/5606/9208/152007/51571/728/9555/23765/3553/382/476/8828/9188/4035/5341/5743/5045/28984/338382/3309/6386/10399/694/706/10097/29923/4831/8519/10409/116844/5292/4317/2023/3689/6280/301/10630/10630/3091/5447/729230/2597/4830/4282/5008/26253/302/1230/101/3162/2335/5315/51316/2171/7057
GO:0065009	regulation of molecular function	460	-0.254616	-1.56189	0.00149031	0.0404527	0.030304	283	tags=21%, list=14%, signal=24%	26355/29108/5048/1965/116150/8663/5641/10959/2268/8826/6881/817/10211/375/1893/114882/5606/7529/9208/801/1508/7184/7532/5861/8301/7332/3181/51726/7873/728/9555/10487/3925/241/5660/6418/3553/382/25994/2859/5770/5912/4035/5341/5902/5902/5743/4929/5045/28984/5515/338382/3309/10399/5901/54205/79026/10063/3684/27166/25824/2920/2760/5292/4317/960/3689/6280/3091/6281/6590/2745/10457/3557/5447/5329/6050/…
GO:0034097	response to cytokine	271	-0.270393	-1.56901	0.00154321	0.0404527	0.030304	437	tags=32%, list=22%, signal=29%	1535/5691/6774/8467/2167/5708/5898/6059/5908/5684/8887/829/5724/7076/5694/26119/5688/9145/10213/25939/2885/7494/5719/4691/55647/54/5714/1072/1439/10437/10437/10519/29108/5048/552900/4783/3185/4478/817/4904/7534/375/1893/3720/5693/7184/4001/3181/5034/4170/23765/146722/3553/2859/5770/8828/292/5743/2730/338382/3309/5306/10399/10376/3684/10097/2920/71/8519/6888/5292/960/3689/301/3091/3557/729230/2597…
GO:0032879	regulation of localization	415	-0.257895	-1.57218	0.00300752	0.0433819	0.0324983	270	tags=20%, list=13%, signal=22%	116150/55636/5641/2268/5211/4478/8826/1729/817/811/10211/7534/375/1893/114882/5606/7529/801/55651/9695/7532/152007/8301/7332/728/9555/3925/23765/146722/6513/3553/382/476/2859/5770/8828/5912/292/4035/5743/28984/3309/6386/10399/5901/79026/10063/706/3684/29923/27166/8519/23657/4317/3689/301/10630/10630/3091/2745/2159/10457/729230/2597/1509/4282/60/5008/4481/5552/26253/302/1230/6279/101/3162/2335/395…
GO:0006811	ion transport	201	-0.283307	-1.58696	0.0015873	0.0404527	0.030304	353	tags=28%, list=18%, signal=26%	10237/84062/6520/581/3783/5144/523/7417/91689/526/55636/1349/53827/1729/817/9550/9377/528/528/375/114882/801/27173/5660/6513/3553/3927/476/2859/292/2495/5743/23428/5306/79026/10063/706/27166/23657/9123/527/10630/10630/2745/729230/123/123/4282/133418/6277/302/1230/3958/383/6347/7057
GO:0006928	movement of cell or subcellular component	301	-0.270806	-1.59896	0.00151745	0.0404527	0.030304	331	tags=27%, list=17%, signal=27%	581/2885/5144/7494/57126/2683/10221/5216/8655/1072/2651/10519/29108/5048/3695/29956/116150/5641/2268/10109/4478/8826/1729/817/811/7171/10092/1893/114882/5606/152007/5861/54210/54210/728/10487/3925/23765/3553/382/476/8828/5912/6402/4035/5743/4929/28984/23428/3309/6386/10399/694/4627/706/3684/10097/8519/23657/9123/960/3689/6280/301/10630/10630/3091/2159/10457/729230/7431/4282/60/1230/6279/101/3162/…
GO:0070201	regulation of establishment of protein localization	136	-0.305973	-1.60384	0.00340136	0.0433819	0.0324983	362	tags=30%, list=18%, signal=26%	7430/10694/3783/7494/10541/10519/29108/2268/5211/7534/375/7529/9695/7532/7332/23765/6513/3553/382/5770/292/4035/5743/28984/10399/5901/3684/23657/4317/3689/301/3091/2597/1509/4282/5008/5552/26253/101/2335
GO:0042592	homeostatic process	262	-0.280419	-1.62054	0.00154321	0.0404527	0.030304	245	tags=22%, list=12%, signal=22%	817/9550/9601/811/528/528/375/6646/801/2782/55651/7184/8301/3181/5034/4170/51522/3925/3553/476/128866/2859/1043/3956/4035/2495/5743/23428/2730/10399/706/9476/4831/10130/71/23657/5052/226/6280/301/527/3091/2745/9588/729230/4830/4282/60/7052/302/1230/6279/101/3162/51316/2171/6347/6354
GO:0048870	cell motility	258	-0.283287	-1.64035	0.00153374	0.0404527	0.030304	331	tags=29%, list=17%, signal=28%	581/2885/5144/7494/57126/2683/10221/5216/1072/2651/10519/29108/5048/3695/29956/116150/5641/2268/10109/4478/8826/1729/811/10092/1893/114882/5606/152007/5861/54210/54210/728/10487/23765/3553/382/8828/5912/6402/4035/5743/4929/28984/23428/3309/6386/10399/694/4627/706/3684/8519/23657/9123/960/3689/6280/301/10630/10630/3091/2159/10457/729230/4282/60/1230/6279/101/3162/2335/3958/6347/6354/7057
GO:0051674	localization of cell	258	-0.283287	-1.64035	0.00153374	0.0404527	0.030304	331	tags=29%, list=17%, signal=28%	581/2885/5144/7494/57126/2683/10221/5216/1072/2651/10519/29108/5048/3695/29956/116150/5641/2268/10109/4478/8826/1729/811/10092/1893/114882/5606/152007/5861/54210/54210/728/10487/23765/3553/382/8828/5912/6402/4035/5743/4929/28984/23428/3309/6386/10399/694/4627/706/3684/8519/23657/9123/960/3689/6280/301/10630/10630/3091/2159/10457/729230/4282/60/1230/6279/101/3162/2335/3958/6347/6354/7057
GO:0055085	transmembrane transport	210	-0.290518	-1.64276	0.00157978	0.0404527	0.030304	608	tags=44%, list=30%, signal=34%	81/9861/29074/1317/10197/529/4067/23/23471/2316/9948/124935/81614/5690/11331/7531/1337/4697/5717/5250/1345/7415/1340/5692/6533/1535/5691/5708/1347/4363/5684/5724/51296/5694/9114/219855/808/5688/51582/10237/10213/6520/581/5144/5719/523/7417/91689/5714/526/64747/1965/55636/1349/8894/1729/817/9550/9377/528/528/375/114882/801/5693/4170/27173/6513/3553/23480/3927/476/2859/292/23428/3309/79026/10063/23…
GO:0040011	locomotion	282	-0.282573	-1.64753	0.00154799	0.0404527	0.030304	331	tags=28%, list=17%, signal=28%	581/2885/5144/7494/57126/27243/2683/10221/5216/1072/2651/9218/10519/29108/5048/3695/29956/116150/5641/2268/10109/4478/8826/1729/811/10092/1893/114882/5606/152007/5861/54210/54210/728/10487/23765/3553/382/128866/8828/5912/6402/4035/5743/4929/28984/23428/3309/6386/10399/694/4627/706/3684/2920/8519/23657/9123/960/3689/6280/301/10630/10630/3091/2159/10457/5329/729230/4282/60/1230/6279/101/3162/2335/3…
GO:0071345	cellular response to cytokine stimulus	255	-0.289699	-1.67179	0.00155039	0.0404527	0.030304	437	tags=34%, list=22%, signal=31%	1535/5691/6774/8467/2167/5708/5898/6059/5908/5684/8887/829/5724/7076/5694/26119/5688/9145/10213/25939/2885/7494/5719/4691/55647/5714/1072/1439/10437/10437/10519/29108/5048/552900/4783/3185/4478/817/4904/7534/375/1893/3720/5693/7184/4001/3181/5034/4170/23765/146722/3553/2859/5770/8828/292/5743/2730/338382/3309/5306/10399/10376/3684/10097/2920/71/8519/6888/5292/960/3689/301/3091/3557/729230/2597/74…
GO:0009617	response to bacterium	119	-0.322003	-1.67457	0.0016835	0.0404527	0.030304	324	tags=26%, list=16%, signal=24%	7494/54/10221/1439/25819/29108/55636/2268/968/4257/55970/5861/5199/728/3553/5743/706/2920/116844/6280/6590/7431/4282/26253/6279/3240/5473/338339/51316/383/6347
GO:0016477	cell migration	247	-0.291061	-1.67529	0.00158228	0.0404527	0.030304	331	tags=29%, list=17%, signal=28%	581/2885/5144/7494/57126/2683/10221/5216/1072/2651/10519/29108/5048/3695/29956/116150/5641/2268/4478/8826/1729/811/10092/1893/114882/5606/152007/5861/54210/54210/728/10487/23765/3553/382/8828/5912/6402/4035/5743/4929/28984/23428/3309/6386/10399/694/4627/706/3684/8519/23657/9123/960/3689/6280/301/10630/10630/3091/2159/10457/729230/4282/1230/6279/101/3162/2335/3958/6347/6354/7057
GO:0072521	purine-containing compound metabolic process	97	-0.338786	-1.68454	0.00340716	0.0433819	0.0324983	493	tags=41%, list=25%, signal=32%	4697/4708/1345/7415/1340/136/4860/11332/6774/4717/4696/29103/27089/4714/1329/4712/25939/5144/523/4694/526/1349/5211/9377/122622/5901/7167/706/4831/2023/226/3091/2597/4830/5223/9615/3939/353/5315
GO:0060627	regulation of vesicle-mediated transport	99	-0.337678	-1.69023	0.00338983	0.0433819	0.0324983	513	tags=47%, list=26%, signal=37%	4067/64422/3965/10938/10938/10015/1175/929/6653/10960/3190/136/1794/1535/5898/5908/5605/5724/26119/7430/808/84062/57126/27243/29108/2268/4478/811/10211/375/8301/146722/3553/382/5770/4035/6386/10399/3684/3689/301/729230/302/3162/3958/6347
GO:0006397	mRNA processing	104	-0.337723	-1.69688	0.00345423	0.0433819	0.0324983	1003	tags=74%, list=50%, signal=39%	10914/92906/29101/84991/51729/9589/9775/7307/1207/6434/7375/84324/23435/10949/80145/3178/6428/85437/22803/55749/6606/8731/1660/351/84271/5441/54890/25804/25804/5725/10250/11051/10492/3183/51593/11338/3184/55110/151987/22826/57461/10189/220988/404672/6427/6432/10921/6426/6426/11171/58517/6635/3190/6625/9991/55660/8683/1665/6421/6631/3188/6431/5093/6632/25819/6636/3185/9939/11157/4904/51639/3181/26…
GO:0006163	purine nucleotide metabolic process	96	-0.34309	-1.70681	0.0033557	0.0433819	0.0324983	493	tags=41%, list=25%, signal=33%	4697/4708/1345/7415/1340/136/4860/11332/6774/4717/4696/29103/27089/4714/1329/4712/25939/5144/523/4694/526/1349/5211/9377/122622/5901/7167/706/4831/2023/226/3091/2597/4830/5223/9615/3939/353/5315
GO:0098609	cell-cell adhesion	133	-0.322838	-1.70904	0.00166667	0.0404527	0.030304	168	tags=21%, list=8%, signal=21%	10627/5912/3956/6402/5341/28984/4627/3684/71/23657/22918/960/3689/6280/301/10630/10630/10457/3557/729230/60/302/6282/6279/101/3958/383/6347
GO:0019693	ribose phosphate metabolic process	96	-0.344598	-1.71431	0.0033557	0.0433819	0.0324983	493	tags=41%, list=25%, signal=33%	4697/4708/1345/7415/1340/11332/6774/4717/4696/29103/27089/4714/1329/4712/5144/523/4694/7371/526/1349/5211/9377/51727/122622/5901/7167/706/4831/5226/6888/2023/226/3091/2597/4830/5223/3939/353/5315
GO:2000147	positive regulation of cell motility	115	-0.330915	-1.71498	0.00166113	0.0404527	0.030304	299	tags=30%, list=15%, signal=27%	2651/10519/29108/116150/5641/2268/8826/1729/811/5606/152007/728/3553/382/8828/4035/5743/3309/6386/10399/301/10630/10630/3091/2159/10457/729230/1230/101/3162/2335/3958/6354/7057
GO:0022610	biological adhesion	225	-0.302293	-1.71748	0.00159236	0.0404527	0.030304	168	tags=19%, list=8%, signal=19%	10627/382/8828/5912/3956/6402/4035/5341/28984/5515/4627/3684/4831/71/23657/22918/1462/960/3689/6280/301/10630/10630/6281/84034/10457/3557/729230/7045/60/7052/302/1230/6282/6279/101/2335/3958/383/6347/7057/6696
GO:0007155	cell adhesion	223	-0.30426	-1.72389	0.00159744	0.0404527	0.030304	168	tags=19%, list=8%, signal=20%	10627/382/8828/5912/3956/6402/4035/5341/28984/5515/4627/3684/4831/71/23657/22918/1462/960/3689/6280/301/10630/10630/6281/84034/10457/3557/729230/7045/60/7052/302/1230/6282/6279/101/2335/3958/383/6347/7057/6696
GO:0030335	positive regulation of cell migration	114	-0.334252	-1.72565	0.00166113	0.0404527	0.030304	299	tags=30%, list=15%, signal=27%	2651/10519/29108/116150/5641/2268/8826/1729/811/5606/152007/728/3553/382/8828/4035/5743/3309/6386/10399/301/10630/10630/3091/2159/10457/729230/1230/101/3162/2335/3958/6354/7057
GO:0040017	positive regulation of locomotion	121	-0.332722	-1.73307	0.00168067	0.0404527	0.030304	322	tags=32%, list=16%, signal=28%	27243/5216/2651/9218/10519/29108/116150/5641/2268/8826/1729/811/5606/152007/728/3553/382/128866/8828/4035/5743/3309/6386/10399/301/10630/10630/3091/2159/10457/729230/1230/101/3162/2335/3958/6354/7057
GO:0051235	maintenance of location	61	-0.388227	-1.73601	0.00352113	0.0433819	0.0324983	355	tags=41%, list=18%, signal=35%	808/581/5144/5048/55636/1729/817/811/114882/6646/7529/801/7184/3553/2495/3309/706/29923/2760/6280/123/123/4481/5552/6279
GO:0051272	positive regulation of cellular component movement	116	-0.336077	-1.7397	0.00166945	0.0404527	0.030304	299	tags=31%, list=15%, signal=28%	2651/10519/29108/116150/5641/2268/8826/1729/811/5606/152007/728/3925/3553/382/8828/4035/5743/3309/6386/10399/301/10630/10630/3091/2159/10457/729230/1230/101/3162/2335/3958/6354/7057
GO:0019221	cytokine-mediated signaling pathway	174	-0.31991	-1.74392	0.00331126	0.0433819	0.0324983	437	tags=38%, list=22%, signal=32%	5691/6774/5708/5898/6059/5908/5684/8887/829/5724/7076/5694/5688/10213/25939/2885/5719/5714/1072/1439/10437/10437/10519/29108/5048/552900/3185/4478/817/7534/375/1893/5693/7184/4001/3181/5034/4170/23765/146722/3553/2859/5770/5743/5306/10399/3684/2920/8519/6888/5292/960/3689/301/3091/3557/729230/7431/4282/5008/302/1230/3162/2335/383/6347
GO:0001525	angiogenesis	99	-0.349454	-1.74917	0.00338983	0.0433819	0.0324983	180	tags=23%, list=9%, signal=22%	3553/8828/4327/5743/28984/694/4627/116844/3689/301/3091/10457/6050/729230/7045/302/101/3162/2335/5315/6347/7057
GO:0030029	actin filament-based process	117	-0.337288	-1.74978	0.00166389	0.0404527	0.030304	355	tags=34%, list=18%, signal=29%	683/84062/2885/5144/5216/1072/29108/5048/10109/1729/817/811/7171/375/10092/7184/3925/382/476/5770/4035/5341/28984/10095/6386/5901/4627/10097/51734/71/226/301/10630/10630/6281/7431/822/9168/60
GO:0042330	taxis	92	-0.356472	-1.75081	0.00342466	0.0433819	0.0324983	86	tags=20%, list=4%, signal=20%	23765/8828/4035/2920/3689/6280/301/10457/5329/729230/4282/1230/6279/101/3958/6347/6354/7057
GO:0032989	cellular component morphogenesis	129	-0.334199	-1.76259	0.00165837	0.0404527	0.030304	355	tags=32%, list=18%, signal=28%	9798/1523/84062/581/2885/1072/10519/5048/3695/6642/2268/10109/4478/8826/1729/811/10211/9334/5861/8301/3925/8828/4035/4929/5306/4627/10097/71/226/960/3689/301/10630/10630/6281/6277/101/2335/6347/6354/6696
GO:0006935	chemotaxis	91	-0.358513	-1.76548	0.00340136	0.0433819	0.0324983	86	tags=20%, list=4%, signal=21%	23765/8828/4035/2920/3689/6280/301/10457/5329/729230/4282/1230/6279/101/3958/6347/6354/7057
GO:0051046	regulation of secretion	117	-0.340404	-1.76594	0.00166389	0.0404527	0.030304	174	tags=20%, list=9%, signal=20%	6513/3553/382/292/4035/28984/6386/3684/4317/3689/301/3091/729230/2597/4282/5008/5552/26253/6279/101/3162/2335/6696
GO:0022604	regulation of cell morphogenesis	74	-0.383692	-1.77636	0.00178891	0.0404527	0.030304	355	tags=33%, list=18%, signal=28%	9798/1523/1072/10519/5048/2268/10109/4478/1729/811/4035/4627/10097/226/960/3689/301/10630/10630/6281/2335/6347/6354/6696
GO:0000902	cell morphogenesis	119	-0.342552	-1.78143	0.0016835	0.0404527	0.030304	355	tags=33%, list=18%, signal=29%	9798/1523/84062/2885/1072/10519/5048/3695/6642/2268/10109/4478/8826/1729/811/10211/9334/5861/8301/3925/8828/4035/4929/5306/4627/10097/226/960/3689/301/10630/10630/6281/6277/101/2335/6347/6354/6696
GO:0006955	immune response	436	-0.291486	-1.78525	0.00150602	0.0404527	0.030304	357	tags=28%, list=18%, signal=29%	7430/9798/5688/10694/683/9145/10213/10383/11333/25939/581/3783/2885/5144/7494/26578/5719/55647/57126/2683/963/8655/5714/9218/10437/10437/29108/3695/4783/5641/2268/10109/5211/968/8826/4257/1729/817/10211/10092/1893/801/1508/6836/5693/7184/51571/5199/441864/54210/54210/8566/728/10487/5660/146722/3553/23406/5770/5912/3956/6402/5878/9188/4035/199675/2495/28984/10095/338382/6386/3684/10097/51734/27166…
GO:0006753	nucleoside phosphate metabolic process	121	-0.342918	-1.78618	0.00168067	0.0404527	0.030304	493	tags=41%, list=25%, signal=33%	102157402/4697/4708/1345/7415/1340/136/25996/4860/11332/6774/4717/4696/29103/27089/4714/1329/4712/683/25939/5144/523/4694/2079/7371/526/1349/5211/4191/9377/51727/122622/5743/5901/7167/706/4831/5226/6888/2023/226/3091/2597/4830/5223/9615/3939/353/5315
GO:0051049	regulation of transport	284	-0.307152	-1.79762	0.00153139	0.0404527	0.030304	267	tags=22%, list=13%, signal=22%	55636/2268/5211/4478/1729/817/811/10211/7534/375/114882/7529/801/9695/7532/8301/7332/23765/146722/6513/3553/382/476/2859/5770/292/4035/5743/28984/6386/10399/5901/79026/10063/706/3684/27166/23657/4317/3689/301/3091/2745/729230/2597/4282/60/5008/5552/26253/302/1230/6279/101/3162/2335/3958/2171/383/6347/7057/6696
GO:0009165	nucleotide biosynthetic process	60	-0.405387	-1.80289	0.00352734	0.0433819	0.0324983	150	tags=21%, list=7%, signal=20%	5743/7167/4831/2023/226/3091/2597/4830/5223/3939/353/5315
GO:1903532	positive regulation of secretion by cell	68	-0.396426	-1.81048	0.00177936	0.0404527	0.030304	355	tags=36%, list=18%, signal=31%	84062/3783/7494/57126/27243/29108/2268/375/23765/3553/382/4035/28984/6386/3684/4317/3689/3091/2597/4282/5008/26253/101/6696
GO:0009117	nucleotide metabolic process	119	-0.350057	-1.82046	0.0016835	0.0404527	0.030304	493	tags=42%, list=25%, signal=33%	102157402/4697/4708/1345/7415/1340/136/25996/4860/11332/6774/4717/4696/29103/27089/4714/1329/4712/683/25939/5144/523/4694/2079/7371/526/1349/5211/4191/9377/51727/122622/5743/5901/7167/706/4831/5226/6888/2023/226/3091/2597/4830/5223/9615/3939/353/5315
GO:0051047	positive regulation of secretion	73	-0.395184	-1.82863	0.00178571	0.0404527	0.030304	355	tags=35%, list=18%, signal=30%	84062/3783/7494/57126/27243/29108/2268/375/23765/3553/382/4035/28984/6386/3684/4317/3689/3091/2597/4282/5008/26253/6279/101/6696
GO:0006091	generation of precursor metabolites and energy	103	-0.365293	-1.83301	0.00170358	0.0404527	0.030304	518	tags=42%, list=26%, signal=33%	5499/5499/1431/1337/4697/4708/1345/7415/50/1340/1535/6774/4717/1347/4696/29103/27089/4714/1329/4712/664/10327/4694/1349/5211/4191/9377/801/54205/10063/7167/7296/27166/2023/226/3091/2745/2936/5447/2597/5223/3939/5315
GO:0072503	cellular divalent inorganic cation homeostasis	59	-0.418254	-1.85418	0.00176991	0.0404527	0.030304	367	tags=37%, list=18%, signal=31%	808/581/5144/91689/55636/1729/817/811/801/2782/7184/2859/1043/4035/6280/729230/7052/302/1230/6279/6354
GO:0072507	divalent inorganic cation homeostasis	59	-0.418254	-1.85418	0.00176991	0.0404527	0.030304	367	tags=37%, list=18%, signal=31%	808/581/5144/91689/55636/1729/817/811/801/2782/7184/2859/1043/4035/6280/729230/7052/302/1230/6279/6354
GO:1903530	regulation of secretion by cell	111	-0.360692	-1.85833	0.00165837	0.0404527	0.030304	355	tags=31%, list=18%, signal=27%	808/84062/3783/7494/57126/27243/29108/55636/2268/5211/375/23765/6513/3553/382/292/4035/28984/6386/3684/4317/3689/301/3091/729230/2597/4282/5008/5552/26253/101/3162/2335/6696
GO:0015850	organic hydroxy compound transport	24	-0.527628	-1.86668	0.00350263	0.0433819	0.0324983	267	tags=46%, list=13%, signal=40%	114882/6646/4035/706/9123/133418/60/4481/302/6696
GO:0051050	positive regulation of transport	179	-0.340851	-1.86735	0.00166389	0.0404527	0.030304	362	tags=31%, list=18%, signal=28%	7430/808/51582/84062/581/3783/7494/57126/27243/10541/10519/29108/2268/4478/811/10211/7534/375/114882/7529/801/9695/7532/7332/23765/146722/3553/382/4035/5743/28984/6386/10399/5901/10063/706/3684/27166/4317/3689/301/3091/2745/729230/2597/4282/60/5008/26253/302/1230/6279/101/3958/6347/6696
GO:0098542	defense response to other organism	73	-0.406434	-1.88069	0.00178571	0.0404527	0.030304	197	tags=23%, list=10%, signal=22%	5199/728/23765/3553/23406/9188/6280/6590/2597/26253/6279/3240/5473/338339/51316/383
GO:0001775	cell activation	348	-0.316843	-1.89864	0.00150602	0.0404527	0.030304	357	tags=30%, list=18%, signal=30%	9798/10694/683/9145/10213/10383/11333/581/2885/7494/26578/5719/57126/2683/963/8655/9218/29108/55636/2268/5211/968/4478/8826/4257/1729/7534/10092/1508/2782/6836/51571/8935/5199/441864/8566/728/10487/23765/5660/146722/3553/10627/23406/7163/5912/3956/6402/5878/4035/5341/199675/2495/28984/2730/6386/4627/3684/10097/27166/4831/2760/71/23657/116844/4317/22918/5052/226/960/3689/6280/301/527/10630/10630/6…
GO:0010876	lipid localization	52	-0.441773	-1.8988	0.0017762	0.0404527	0.030304	222	tags=31%, list=11%, signal=29%	6646/5660/3553/4035/5306/706/29923/27166/2760/123/123/4282/4481/302/7057/6696
GO:0038061	NIK/NF-kappaB signaling	51	-0.445056	-1.90542	0.00176678	0.0404527	0.030304	808	tags=73%, list=40%, signal=45%	351/5686/5683/5713/5709/5704/5700/114548/5685/4792/602/9516/5682/5705/5687/81/9861/10197/3965/5690/11035/929/5717/5692/5691/5708/5684/5694/5688/10213/5719/5714/811/5693/3553/4317/5052
GO:0010469	regulation of signaling receptor activity	47	-0.45153	-1.9069	0.0034662	0.0433819	0.0324983	86	tags=21%, list=4%, signal=21%	10457/3557/729230/4282/5008/5473/6347/6354/6696
GO:0055086	nucleobase-containing small molecule metabolic process	129	-0.363876	-1.91911	0.00165837	0.0404527	0.030304	493	tags=42%, list=25%, signal=34%	102157402/4697/4708/1345/7415/1340/136/25996/4860/11332/6774/4717/4696/29103/27089/4714/1329/51005/4712/57089/683/25939/5144/523/4694/2079/7371/526/1349/5211/4191/9377/51727/122622/5743/5901/7167/706/7296/4831/5226/6888/2023/226/3091/2745/2936/2597/4830/5223/9615/3939/353/5315
GO:0045321	leukocyte activation	309	-0.325181	-1.9211	0.00153374	0.0404527	0.030304	357	tags=29%, list=18%, signal=28%	9798/10694/683/9145/10213/10383/11333/581/2885/7494/26578/5719/57126/2683/963/8655/9218/29108/55636/2268/5211/968/4478/8826/4257/1729/10092/1508/6836/51571/8935/5199/441864/8566/728/10487/5660/146722/3553/23406/7163/5912/3956/6402/5878/199675/2495/6386/4627/3684/10097/27166/4831/2760/116844/4317/22918/5052/226/960/3689/6280/301/527/6590/10457/5329/9588/729230/1509/5223/4282/353/26253/302/6282/627…
GO:0048878	chemical homeostasis	141	-0.363673	-1.92581	0.00167224	0.0404527	0.030304	382	tags=36%, list=19%, signal=31%	26119/9114/664/808/581/5144/7494/55647/523/91689/526/116150/55636/1729/817/9550/811/528/528/375/6646/801/2782/7184/8301/3925/476/2859/1043/3956/4035/2495/23428/2730/10399/706/9476/4831/23657/6280/527/3091/729230/4830/7052/302/1230/6279/3162/2171/6354
GO:0002252	immune effector process	285	-0.329633	-1.92898	0.00153139	0.0404527	0.030304	357	tags=31%, list=18%, signal=29%	9798/10694/683/9145/10213/10383/11333/25939/2885/7494/26578/5719/57126/2683/963/8655/9218/29108/2268/10109/5211/968/8826/4257/1729/10092/1508/6836/51571/5199/441864/8566/728/10487/5660/3553/23406/5912/3956/6402/5878/9188/4035/199675/2495/28984/10095/6386/3684/10097/4831/2760/71/116844/4317/22918/5052/226/960/3689/6280/301/527/6590/5329/9588/729230/1509/5223/4282/353/60/26253/302/6282/6279/3240/54…
GO:0009135	purine nucleoside diphosphate metabolic process	27	-0.529637	-1.93443	0.00351494	0.0433819	0.0324983	107	tags=30%, list=5%, signal=28%	2023/226/3091/2597/5223/3939/5315
GO:0009179	purine ribonucleoside diphosphate metabolic process	27	-0.529637	-1.93443	0.00351494	0.0433819	0.0324983	107	tags=30%, list=5%, signal=28%	2023/226/3091/2597/5223/3939/5315
GO:0009185	ribonucleoside diphosphate metabolic process	27	-0.529637	-1.93443	0.00351494	0.0433819	0.0324983	107	tags=30%, list=5%, signal=28%	2023/226/3091/2597/5223/3939/5315
GO:0046364	monosaccharide biosynthetic process	17	-0.613134	-1.94973	0.0034965	0.0433819	0.0324983	107	tags=47%, list=5%, signal=45%	7167/5226/6888/2023/226/2597/5223
GO:0060135	maternal process involved in female pregnancy	12	-0.677645	-1.95198	0.0017762	0.0404527	0.030304	288	tags=50%, list=14%, signal=43%	10959/1508/5743/383/6696
GO:0009260	ribonucleotide biosynthetic process	46	-0.471276	-1.96892	0.00351494	0.0433819	0.0324983	150	tags=26%, list=7%, signal=24%	7167/4831/2023/226/3091/2597/4830/5223/3939/353/5315
GO:0046390	ribose phosphate biosynthetic process	46	-0.471276	-1.96892	0.00351494	0.0433819	0.0324983	150	tags=26%, list=7%, signal=24%	7167/4831/2023/226/3091/2597/4830/5223/3939/353/5315
GO:0002886	regulation of myeloid leukocyte mediated immunity	18	-0.609903	-1.97107	0.00350263	0.0433819	0.0324983	569	tags=67%, list=28%, signal=48%	3965/136/5724/57126/2268/9188/3684/3689/729230/3162/383
GO:0051188	cofactor biosynthetic process	51	-0.461819	-1.97718	0.00176678	0.0404527	0.030304	181	tags=29%, list=9%, signal=27%	51522/55748/5743/2730/7167/706/23657/2023/226/3091/2597/5223/3939/5315
GO:0072522	purine-containing compound biosynthetic process	47	-0.470396	-1.98658	0.0034662	0.0433819	0.0324983	150	tags=25%, list=7%, signal=24%	7167/4831/2023/226/3091/2597/4830/5223/3939/353/5315
GO:0006096	glycolytic process	24	-0.562141	-1.98878	0.00350263	0.0433819	0.0324983	107	tags=33%, list=5%, signal=32%	2023/226/3091/2597/5223/3939/5315
GO:0006757	ATP generation from ADP	24	-0.562141	-1.98878	0.00350263	0.0433819	0.0324983	107	tags=33%, list=5%, signal=32%	2023/226/3091/2597/5223/3939/5315
GO:0042866	pyruvate biosynthetic process	24	-0.562141	-1.98878	0.00350263	0.0433819	0.0324983	107	tags=33%, list=5%, signal=32%	2023/226/3091/2597/5223/3939/5315
GO:0050900	leukocyte migration	102	-0.398269	-1.99361	0.00170358	0.0404527	0.030304	331	tags=35%, list=17%, signal=30%	2885/5144/57126/2683/29108/3695/5641/4478/811/1893/54210/54210/728/23765/6402/23428/4627/3684/23657/9123/960/3689/6280/301/729230/4282/1230/6279/101/3162/2335/3958/6347/6354/7057
GO:0050801	ion homeostasis	105	-0.394511	-1.99372	0.00170068	0.0404527	0.030304	396	tags=41%, list=20%, signal=35%	26234/9114/664/808/581/5144/7494/55647/523/91689/526/55636/1729/817/9550/811/528/528/375/801/2782/7184/8301/476/2859/1043/4035/2495/23428/2730/10399/706/23657/6280/527/3091/729230/7052/302/1230/6279/3162/6354
GO:1905952	regulation of lipid localization	25	-0.560752	-1.99624	0.00177305	0.0404527	0.030304	168	tags=46%, list=8%, signal=43%	114882/3553/4035/706/29923/27166/4282/4481/302/7057/6696
GO:0046883	regulation of hormone secretion	24	-0.564635	-1.9976	0.00175131	0.0404527	0.030304	265	tags=42%, list=13%, signal=37%	5211/6513/3553/292/4035/301/3091/5008/6696
GO:0002698	negative regulation of immune effector process	18	-0.618591	-1.99915	0.00350263	0.0433819	0.0324983	64	tags=28%, list=3%, signal=27%	729230/3162/3958/383
GO:0002443	leukocyte mediated immunity	232	-0.351797	-2.00434	0.00157978	0.0404527	0.030304	357	tags=33%, list=18%, signal=30%	9798/10694/683/9145/10213/10383/11333/26578/5719/57126/2683/963/8655/9218/29108/2268/5211/968/8826/4257/1729/10092/1508/6836/51571/5199/441864/8566/728/10487/5660/3553/23406/5912/6402/5878/9188/199675/2495/6386/3684/10097/4831/2760/116844/4317/22918/5052/226/960/3689/6280/527/6590/5329/9588/729230/1509/5223/4282/353/302/6282/6279/3240/5473/101/3162/5315/338339/1476/3958/51316/2171/383
GO:0016192	vesicle-mediated transport	422	-0.329929	-2.0161	0.00151057	0.0404527	0.030304	369	tags=29%, list=18%, signal=30%	11014/1176/4893/7430/9798/808/10694/683/1523/9145/84062/10213/10383/11333/10525/2885/26578/5719/55647/57126/27243/2683/963/8655/9218/29108/6642/10959/2268/10109/5211/968/4478/8826/4257/1729/811/10211/375/10092/1893/801/1508/6836/7184/51571/5861/8301/5199/441864/7873/8566/728/10487/5660/146722/3553/382/23406/128866/5770/5912/6402/5878/4035/5341/10981/199675/2495/10095/338382/6386/10399/4627/3684/1…
GO:0019674	NAD metabolic process	18	-0.627635	-2.02838	0.00175131	0.0404527	0.030304	256	tags=67%, list=13%, signal=59%	4860/683/5211/4191/5743/7167/2023/226/2597/5223/5315
GO:0097529	myeloid leukocyte migration	48	-0.478588	-2.02853	0.00173611	0.0404527	0.030304	66	tags=24%, list=3%, signal=24%	6280/301/729230/4282/1230/6279/101/3958/6347/6354/7057
GO:0098771	inorganic ion homeostasis	95	-0.408647	-2.02889	0.00168634	0.0404527	0.030304	396	tags=40%, list=20%, signal=34%	26234/9114/664/808/581/5144/55647/523/91689/526/55636/1729/817/9550/811/528/528/375/801/2782/7184/8301/476/2859/1043/4035/2495/23428/6280/527/3091/729230/7052/302/1230/6279/3162/6354
GO:0055065	metal ion homeostasis	82	-0.426904	-2.02919	0.00174825	0.0404527	0.030304	396	tags=41%, list=20%, signal=34%	26234/9114/664/808/581/5144/523/91689/55636/1729/817/9550/811/375/801/2782/7184/8301/476/2859/1043/4035/2495/23428/6280/3091/729230/7052/302/1230/6279/3162/6354
GO:0055082	cellular chemical homeostasis	104	-0.404193	-2.03085	0.00172712	0.0404527	0.030304	396	tags=41%, list=20%, signal=35%	26234/9114/664/808/581/5144/7494/55647/523/91689/526/55636/1729/817/9550/811/528/528/375/801/2782/7184/476/2859/1043/3956/4035/2495/2730/10399/4831/6280/527/3091/729230/4830/7052/302/1230/6279/3162/6354
GO:0006164	purine nucleotide biosynthetic process	44	-0.492515	-2.03619	0.00174216	0.0404527	0.030304	150	tags=27%, list=7%, signal=25%	7167/4831/2023/226/3091/2597/4830/5223/3939/353/5315
GO:0006873	cellular ion homeostasis	88	-0.421499	-2.04911	0.00171527	0.0404527	0.030304	396	tags=42%, list=20%, signal=35%	26234/9114/664/808/581/5144/55647/523/91689/526/55636/1729/817/9550/811/528/528/375/801/2782/7184/476/2859/1043/4035/2495/6280/527/3091/729230/7052/302/1230/6279/3162/6354
GO:0009152	purine ribonucleotide biosynthetic process	43	-0.501669	-2.05355	0.00352734	0.0433819	0.0324983	150	tags=27%, list=7%, signal=26%	7167/4831/2023/226/3091/2597/4830/5223/3939/353/5315
GO:0006090	pyruvate metabolic process	27	-0.563199	-2.05701	0.00175747	0.0404527	0.030304	107	tags=33%, list=5%, signal=32%	9123/2023/226/3091/2597/5223/3939/5315
GO:0006875	cellular metal ion homeostasis	75	-0.443095	-2.06632	0.0017762	0.0404527	0.030304	396	tags=43%, list=20%, signal=36%	26234/9114/664/808/581/5144/523/91689/55636/1729/817/9550/811/375/801/2782/7184/476/2859/1043/4035/2495/6280/3091/729230/7052/302/1230/6279/3162/6354
GO:0009201	ribonucleoside triphosphate biosynthetic process	32	-0.543544	-2.07085	0.00177936	0.0404527	0.030304	107	tags=30%, list=5%, signal=29%	4831/2023/226/3091/2597/4830/5223/3939/5315
GO:0055080	cation homeostasis	93	-0.423711	-2.08582	0.00170068	0.0404527	0.030304	396	tags=41%, list=20%, signal=35%	26234/9114/664/808/581/5144/55647/523/91689/526/55636/1729/817/9550/811/528/528/375/801/2782/7184/8301/476/2859/1043/4035/2495/23428/6280/527/3091/729230/7052/302/1230/6279/3162/6354
GO:0046365	monosaccharide catabolic process	12	-0.724406	-2.08668	0.0017762	0.0404527	0.030304	107	tags=67%, list=5%, signal=63%	5211/7167/2023/226/2597/5223/5315
GO:0009132	nucleoside diphosphate metabolic process	30	-0.559624	-2.1046	0.0017762	0.0404527	0.030304	107	tags=33%, list=5%, signal=32%	4831/2023/226/3091/2597/4830/5223/3939/5315
GO:0009435	NAD biosynthetic process	15	-0.687741	-2.1103	0.00173913	0.0404527	0.030304	130	tags=53%, list=6%, signal=50%	5743/7167/2023/226/2597/5223/5315
GO:0009145	purine nucleoside triphosphate biosynthetic process	31	-0.559166	-2.11105	0.00178253	0.0404527	0.030304	107	tags=31%, list=5%, signal=30%	4831/2023/226/3091/2597/4830/5223/3939/5315
GO:0009206	purine ribonucleoside triphosphate biosynthetic process	31	-0.559166	-2.11105	0.00178253	0.0404527	0.030304	107	tags=31%, list=5%, signal=30%	4831/2023/226/3091/2597/4830/5223/3939/5315
GO:0030003	cellular cation homeostasis	86	-0.437976	-2.11188	0.00172414	0.0404527	0.030304	396	tags=43%, list=20%, signal=36%	26234/9114/664/808/581/5144/55647/523/91689/526/55636/1729/817/9550/811/528/528/375/801/2782/7184/476/2859/1043/4035/2495/6280/527/3091/729230/7052/302/1230/6279/3162/6354
GO:0070671	response to interleukin-12	25	-0.593724	-2.11361	0.00177305	0.0404527	0.030304	415	tags=68%, list=21%, signal=55%	3716/5898/5908/829/1072/552900/3185/4478/375/4001/3181/5034/5306/6888/4282/302
GO:0071349	cellular response to interleukin-12	25	-0.593724	-2.11361	0.00177305	0.0404527	0.030304	415	tags=68%, list=21%, signal=55%	3716/5898/5908/829/1072/552900/3185/4478/375/4001/3181/5034/5306/6888/4282/302
GO:0006734	NADH metabolic process	13	-0.724371	-2.12553	0.00177305	0.0404527	0.030304	256	tags=62%, list=13%, signal=54%	4191/7167/2023/226/2597/5223/5315
GO:0019725	cellular homeostasis	136	-0.405859	-2.12742	0.00170068	0.0404527	0.030304	328	tags=34%, list=16%, signal=31%	3783/5144/7494/55647/523/91689/526/55636/1729/817/9550/9601/811/528/528/375/801/2782/7184/5034/4170/476/2859/1043/3956/4035/2495/2730/10399/4831/10130/226/6280/527/3091/2745/9588/729230/4830/7052/302/1230/6279/3162/6347/6354
GO:0030595	leukocyte chemotaxis	43	-0.521715	-2.13561	0.00176367	0.0404527	0.030304	66	tags=28%, list=3%, signal=28%	6280/301/729230/4282/1230/6279/101/3958/6347/6354/7057
GO:0006165	nucleoside diphosphate phosphorylation	27	-0.588838	-2.15066	0.00175747	0.0404527	0.030304	107	tags=44%, list=5%, signal=43%	51727/7167/4831/2023/226/3091/2597/4830/5223/3939/5315
GO:0046939	nucleotide phosphorylation	27	-0.588838	-2.15066	0.00175747	0.0404527	0.030304	107	tags=44%, list=5%, signal=43%	51727/7167/4831/2023/226/3091/2597/4830/5223/3939/5315
GO:0035722	interleukin-12-mediated signaling pathway	24	-0.611859	-2.16468	0.00175131	0.0404527	0.030304	415	tags=71%, list=21%, signal=57%	3716/5898/5908/829/1072/552900/3185/4478/375/4001/3181/5034/5306/6888/4282/302
GO:0006007	glucose catabolic process	11	-0.765699	-2.17234	0.00175439	0.0404527	0.030304	107	tags=64%, list=5%, signal=61%	7167/2023/226/2597/5223/5315
GO:0006735	NADH regeneration	11	-0.765699	-2.17234	0.00175439	0.0404527	0.030304	107	tags=64%, list=5%, signal=61%	7167/2023/226/2597/5223/5315
GO:0019320	hexose catabolic process	11	-0.765699	-2.17234	0.00175439	0.0404527	0.030304	107	tags=64%, list=5%, signal=61%	7167/2023/226/2597/5223/5315
GO:0061615	glycolytic process through fructose-6-phosphate	11	-0.765699	-2.17234	0.00175439	0.0404527	0.030304	107	tags=64%, list=5%, signal=61%	7167/2023/226/2597/5223/5315
GO:0061620	glycolytic process through glucose-6-phosphate	11	-0.765699	-2.17234	0.00175439	0.0404527	0.030304	107	tags=64%, list=5%, signal=61%	7167/2023/226/2597/5223/5315
GO:0061621	canonical glycolysis	11	-0.765699	-2.17234	0.00175439	0.0404527	0.030304	107	tags=64%, list=5%, signal=61%	7167/2023/226/2597/5223/5315
GO:0061718	glucose catabolic process to pyruvate	11	-0.765699	-2.17234	0.00175439	0.0404527	0.030304	107	tags=64%, list=5%, signal=61%	7167/2023/226/2597/5223/5315
GO:0002274	myeloid leukocyte activation	218	-0.390568	-2.21431	0.00158983	0.0404527	0.030304	357	tags=34%, list=18%, signal=31%	9798/10694/683/9145/10213/10383/11333/26578/5719/57126/2683/963/8655/9218/29108/2268/5211/968/8826/4257/1729/10092/1508/6836/5199/441864/8566/728/10487/5660/146722/23406/5912/6402/5878/199675/2495/6386/3684/10097/4831/2760/116844/4317/22918/226/960/3689/6280/527/6590/5329/9588/729230/1509/5223/4282/353/302/6282/6279/3240/5473/101/3162/5315/338339/1476/3958/51316/2171/383/7057
GO:0002548	monocyte chemotaxis	14	-0.746348	-2.22926	0.00178571	0.0404527	0.030304	64	tags=43%, list=3%, signal=42%	729230/1230/3958/6347/6354
GO:0046903	secretion	345	-0.372931	-2.2329	0.00150602	0.0404527	0.030304	357	tags=32%, list=18%, signal=32%	7430/9798/808/10694/683/9145/84062/10213/10383/11333/3783/7494/26578/5719/57126/27243/2683/963/8655/9218/29108/5048/55636/2268/5211/968/8826/4257/1729/9601/375/10092/1893/801/1508/6836/51571/5861/5199/441864/7873/8566/728/10487/23765/5660/6513/3553/382/23406/7163/5912/6402/292/5878/4035/5341/199675/2495/5045/28984/6386/4627/3684/10097/4831/2760/116844/4317/22918/226/960/3689/6280/301/527/3091/659…
GO:0002366	leukocyte activation involved in immune response	224	-0.399174	-2.26426	0.00159744	0.0404527	0.030304	357	tags=34%, list=18%, signal=31%	9798/10694/683/9145/10213/10383/11333/7494/26578/5719/57126/2683/963/8655/9218/29108/2268/5211/968/8826/4257/1729/10092/1508/6836/5199/441864/8566/728/10487/5660/23406/5912/3956/6402/5878/199675/2495/6386/3684/10097/4831/2760/116844/4317/22918/226/960/3689/6280/301/527/6590/5329/9588/729230/1509/5223/4282/353/26253/302/6282/6279/3240/5473/101/3162/5315/338339/1476/3958/51316/2171/383
GO:0002263	cell activation involved in immune response	226	-0.4008	-2.2732	0.0015949	0.0404527	0.030304	357	tags=34%, list=18%, signal=32%	9798/10694/683/9145/10213/10383/11333/7494/26578/5719/57126/2683/963/8655/9218/29108/2268/5211/968/8826/4257/1729/10092/1508/6836/5199/441864/8566/728/10487/5660/23406/5912/3956/6402/5878/4035/199675/2495/6386/3684/10097/4831/2760/116844/4317/22918/226/960/3689/6280/301/527/6590/5329/9588/729230/1509/5223/4282/353/26253/302/6282/6279/3240/5473/101/3162/5315/338339/1476/3958/51316/2171/383
GO:0071674	mononuclear cell migration	20	-0.685374	-2.28557	0.00177936	0.0404527	0.030304	64	tags=35%, list=3%, signal=34%	729230/1230/3958/6347/6354/7057
GO:0032940	secretion by cell	328	-0.389449	-2.31924	0.00151976	0.0404527	0.030304	357	tags=33%, list=18%, signal=32%	7430/9798/808/10694/683/9145/84062/10213/10383/11333/3783/7494/26578/5719/57126/27243/2683/963/8655/9218/29108/5048/55636/2268/5211/968/8826/4257/1729/9601/375/10092/1893/801/1508/6836/51571/5861/5199/441864/7873/8566/728/10487/23765/5660/6513/3553/382/23406/5912/6402/292/5878/4035/5341/199675/2495/5045/28984/6386/4627/3684/10097/4831/2760/116844/4317/22918/226/960/3689/6280/301/527/3091/6590/355…
GO:0045055	regulated exocytosis	239	-0.415802	-2.37798	0.00160514	0.0404527	0.030304	357	tags=35%, list=18%, signal=33%	9798/808/10694/683/9145/84062/10213/10383/11333/26578/5719/57126/2683/963/8655/9218/29108/2268/5211/968/8826/4257/1729/375/10092/1893/801/1508/6836/51571/5199/441864/7873/8566/728/10487/5660/23406/5912/6402/5878/5341/199675/2495/6386/4627/3684/10097/4831/2760/116844/4317/22918/226/960/3689/6280/527/6590/5329/9588/729230/1509/5223/4282/353/5552/302/6282/6279/3240/5473/101/3162/2335/5315/338339/147…
GO:0002446	neutrophil mediated immunity	190	-0.429591	-2.38453	0.0016129	0.0404527	0.030304	357	tags=37%, list=18%, signal=33%	9798/10694/683/9145/10213/10383/11333/26578/5719/57126/2683/963/8655/9218/29108/2268/5211/968/8826/4257/1729/10092/1508/6836/5199/441864/8566/728/10487/5660/23406/5912/6402/5878/199675/2495/6386/3684/10097/4831/2760/116844/4317/22918/226/960/3689/6280/527/6590/5329/9588/1509/5223/4282/353/302/6282/6279/3240/5473/101/5315/338339/1476/3958/51316/2171/383
GO:0042119	neutrophil activation	190	-0.432726	-2.40193	0.0016129	0.0404527	0.030304	357	tags=37%, list=18%, signal=33%	9798/10694/683/9145/10213/10383/11333/26578/5719/57126/2683/963/8655/9218/29108/2268/5211/968/8826/4257/1729/10092/1508/6836/5199/441864/8566/728/10487/5660/23406/5912/6402/5878/199675/2495/6386/3684/10097/4831/2760/116844/4317/22918/226/960/3689/6280/527/6590/5329/9588/1509/5223/4282/353/302/6282/6279/3240/5473/101/5315/338339/1476/3958/51316/2171/383
GO:0043299	leukocyte degranulation	199	-0.430571	-2.40702	0.00158983	0.0404527	0.030304	357	tags=36%, list=18%, signal=33%	9798/10694/683/9145/10213/10383/11333/26578/5719/57126/2683/963/8655/9218/29108/2268/5211/968/8826/4257/1729/10092/1508/6836/5199/441864/8566/728/10487/5660/23406/5912/6402/5878/199675/2495/6386/3684/10097/4831/2760/116844/4317/22918/226/960/3689/6280/527/6590/5329/9588/729230/1509/5223/4282/353/302/6282/6279/3240/5473/101/3162/5315/338339/1476/3958/51316/2171/383
GO:0002444	myeloid leukocyte mediated immunity	201	-0.429758	-2.40732	0.0015873	0.0404527	0.030304	357	tags=36%, list=18%, signal=33%	9798/10694/683/9145/10213/10383/11333/26578/5719/57126/2683/963/8655/9218/29108/2268/5211/968/8826/4257/1729/10092/1508/6836/5199/441864/8566/728/10487/5660/23406/5912/6402/5878/9188/199675/2495/6386/3684/10097/4831/2760/116844/4317/22918/226/960/3689/6280/527/6590/5329/9588/729230/1509/5223/4282/353/302/6282/6279/3240/5473/101/3162/5315/338339/1476/3958/51316/2171/383
GO:0036230	granulocyte activation	192	-0.434645	-2.40957	0.00163399	0.0404527	0.030304	357	tags=37%, list=18%, signal=34%	9798/10694/683/9145/10213/10383/11333/26578/5719/57126/2683/963/8655/9218/29108/2268/5211/968/8826/4257/1729/10092/1508/6836/5199/441864/8566/728/10487/5660/23406/5912/6402/5878/199675/2495/6386/3684/10097/4831/2760/116844/4317/22918/226/960/3689/6280/527/6590/5329/9588/729230/1509/5223/4282/353/302/6282/6279/3240/5473/101/5315/338339/1476/3958/51316/2171/383
GO:0002283	neutrophil activation involved in immune response	187	-0.436583	-2.41494	0.00163934	0.0404527	0.030304	357	tags=37%, list=18%, signal=34%	9798/10694/683/9145/10213/10383/11333/26578/5719/57126/2683/963/8655/9218/29108/2268/5211/968/8826/4257/1729/10092/1508/6836/5199/441864/8566/728/10487/5660/23406/5912/6402/5878/199675/2495/6386/3684/10097/4831/2760/116844/4317/22918/226/960/3689/6280/527/6590/5329/9588/1509/5223/4282/353/302/6282/6279/3240/5473/101/5315/338339/1476/3958/51316/2171/383
GO:0043312	neutrophil degranulation	187	-0.436583	-2.41494	0.00163934	0.0404527	0.030304	357	tags=37%, list=18%, signal=34%	9798/10694/683/9145/10213/10383/11333/26578/5719/57126/2683/963/8655/9218/29108/2268/5211/968/8826/4257/1729/10092/1508/6836/5199/441864/8566/728/10487/5660/23406/5912/6402/5878/199675/2495/6386/3684/10097/4831/2760/116844/4317/22918/226/960/3689/6280/527/6590/5329/9588/1509/5223/4282/353/302/6282/6279/3240/5473/101/5315/338339/1476/3958/51316/2171/383
